# Supplementary material for: APOER2 splicing repertoire in Alzheimer’s disease: Insights from long-read RNA sequencing
Source: PLoS Genet. 2024 Jul 22;20(7):e1011348. doi: 10.1371/journal.pgen.1011348 (PMC11293713; doi:10.1371/journal.pgen.1011348)
Supplement: S1 Data — (XLSX) [file pgen.1011348.s013.xlsx]

## Sheet: Fig 1
C. Length distribution of APOER2 transcripts per sample in PC
Values used in GraphPad (transcript length)
	Control 1	Control 2	Control 3	AD 1	AD 2	AD 3
	2836	2836	2836	2836	2836	2836
	2699	2659	2454	2659	2659	2659
	2659	2699	2273	2612	2699	2612
	2875	2875	2659	2454	2875	2273
	2318	2612	2488	2273	2318	2435
	2612	2435	2612	2435	2273	2049
	2273	2273	2318	2049	2454	2454
	2454	2454	2875	2134	2612	2134
	2435	2318	2435	2318	2488	2710
	2488	2488	2049	2699	2435	2146
	2049	2049	2699	2533	2049	1921
	2473	2710	2323	2875	2473	2308
	2650	2533	2710	2146	2710	2323
	2134	2473	2263	1921	2650	2318
	2146	2650	2146	2545	2087	2533
	2710	2146	2087	2488	2533	2149
	2572	2308	2326	2087	2146	1918
	2087	2485	2650	2485	2323	2485
	2533	2323	2533	2710	2263	2098
	2263	2087	2473	2323	2308	2458
	2485	2263	2149	2308	2485	2488
	1921	1921	2098	2572	1921	2875
	2323	2098	2485	2098	2572	2699
	2182	2749	2359	2650	2098	2572
	2143	2326	2320	2263	2326	1678
	2545	2572	2458	2473	2149	1894
	2098	2185	1921	2458	2182	1903
	2725	2281	2308	2182	2185	2650
	2308	2578	2143	2185	2749	2071
	2749	2143	2071	1918	2359	1795
	2359	2458	1894	1927	2362	2087
	2764	2200	2182	2326	2458	2545
	2101	2020	2902	2020	2143	2473
	1927	2347	2362	2197	2941	2263
	2326	2539	2749	2281	1918	2326
	2522	2023	2522	2143	2320	2026
	1924	2320	2197	2749	2191	2095
	2185	2101	2554	1678	2545	3174
	2320	1960	2515	1894	2023	2590
	2524	2329	1903	2764	1903	2530
	2458	2071	1924	2578	2071	2389
	2023	1798	2191	2332	2200	2372
	1903	1903	2020	1903	2197	2997
	2333	1924	2185	2080	2020	1975
	1918	2941	2080	2732	2134	1966
	2320	2746	2134	2377	2764	1768
	2362	2524	2281	2413	1894	2143
	2347	2332	2200	2149	1972	2787
	2197	1795	2095	2707	2902	2182
	2684	2362	2338	1990	1960	2497
	2080	2353	2707	2101	1924	1945
	2188	2764	2101	2095	2101	2185
	2377	2155	3174	1807	2080	2515
	2569	2134	2941	2359	2554	2362
	2020	1894	2346	2071	2155	2105
	1972	2359	2720	2353	1801	2188
	2941	2602	2065	1960	2707	2746
	2002	2182	2578	1855	2143	2540
	1774	2902	2242	2524	2725	2764
	1801	2569	2779	2629	2065	2612
	2392	2197	2572	2941	3174	2725
	2215	2590	2725	2554	2539	2530
	2191	2080	2787	2338	3014	2153
	2200	2725	2392	1945	2524	2020
	2746	2629	2377	2746	1957	2353
	2756	2188	1678	2344	2522	2610
	2197	2530	2023	2530	2779	1972
	2083	2759	1945	2365	2413	2377
	2281	2561	3014	2506	1678	2080
	2071	2641	2561	2137	2997	1997
	2720	2720	2297	1771	2746	2949
	2482	2522	2137	1957	1768	1957
	1768	2413	2333	1933	2332	2562
	2759	2948	1768	2554	2530	2359
	2997	2377	1972	1978	2530	2225
	2404	2707	2764	2779	2083	1990
	2344	1918	2329	2023	2515	2155
	1945	2470	1855	2495	2377	2554
	2065	2346	2746	2725	2720	2365
	2153	2818	2530	3174	1795	2482
	2450	1972	2627	2320	1855	2413
	3174	2545	2372	2108	2452	2120
	1726	1855	2530	2215	2602	3014
	2365	2377	2155	2329	2787	2167
	1966	2515	2384	2119	2590	2948
	2495	1774	2110	2362	2215	2260
	2949	2215	1975	2722	2095	2779
	2707	1768	2215	2320	2188	2707
	2428	2365	1795	1894	2026	2581
	2948	2305	1918	1981	2333	2941
	2641	2065	2629	2248	1951	2332
	2108	2384	2332	2590	2561	2749
	2732	2137	1798	1804	2365	2524
	2771	2392	2260	2346	2569	2338
	1855	2997	2413	2569	1774	2399
	2608	2771	1894	1993	2320	2789
	2227	1945	2590	2515	2372	2333
	2431	3174	2254	1972	2629	2717
	2207	2756	2188	2497	1840	2222
	3080	2610	2347	2026	2384	2902
	1933	2389	2497		2482	2143
	2413	2188	1966		1933	2330
	2242	2320	2026		2297	1801
	2149	2787	2495		2260	1933
	2305	2431	2389		2948	2506
	2515	2482	2320		2346	2389
	2346	2225	2482		2949	2002
	1678	2554	2545		2759	2377
	1795	2507	2431		2377	2297
	2260	2717	2083		2254	2602
	2581	2452	2949		2495	1804
	1894	1678	2562		2581	1981
	2902	2333	2569		2534
	2372	2147	2167		2242
	2554	2338	2759		2338
	1837	1771	2377		2837
	2222	2732	1957		2497
	2155	3053	1990		2470
	1957	2242	2305		2344
	2470	2789	1801		2120
	2137	2227	2452		2771
	2530	2083	2153		2456
	2456	2254	2044		2756
	2787	2029	2450		2431
	2539	2372	2002		2540
	2338	2554	2997		2818
	2506	2647	2554		2017
	2452	2521	2641		1981
	2602	2949	2789		2641
	2095	2344	2017		2305
	2779	2108	2206		2110
	2627	2404	3048		3048
	2534	1975	2365		2227
	2507	2837	2610		2627
	2158	3014	2684		2108
	2521	2497	1933		2417
	2215	2143	2365		2521
	2590	2389	2222		2554
		2495	1951		1807
		1840	2521		2610
		2120	2108		2002
		2044	2119		2404
		2212	2215		2399
		1933	2404		2717
		3080	2353		2599
		2149	2608		2389
		2030	1993		2404
		2297	1840		2450
		1951	2212		2119
		2450	2029		2105
		2002	2647		2147
		2417	2771		2612
		2197	2330		2392
		1990	2417		3080
		2221	2197		2732
		2369	2389		2167
		2853	1774		2506
		2215	2602		1990
		2365	1978		2029
		2110	2506		2647
		2540	2207		1927
		2206	2344		1997
		2422	2837		1726
		2191	2534		2248
		2428	3053		2562
		1726	2030		2722
		2260	2823		2207
		2153	2581		2330
		2599	2422		2225
		2095	2450		2197
		2722	2147		2450
		2823	2470		2789
		1894	1771		2369
		2017	2540		1993
		3048	2853		2153
		2456	2158
		2534	2369
		1978	2818
			2404
			2248
			2225
			2188
			1837
			2221
			3080
			2599
			2612
Mean	2359	2366	2353	2314	2365	2361
Std. Deviation	312.2	314.9	309.7	305.1	312.2	319.8
Std. Error of Mean	26.58	23.6	22.65	30.51	23.6	30.22
D. Venn diagram grouped isoforms in Parietal Cortex
Output from Deseq2
Control only	Shared	AD only
PB.97.1005	PB.97.1000	PB.97.1013
PB.97.1010	PB.97.1015	PB.97.136
PB.97.1093	PB.97.1019	PB.97.138
PB.97.1104	PB.97.1020	PB.97.147
PB.97.1145	PB.97.1029	PB.97.918
PB.97.1148	PB.97.1035	PB.97.979
PB.97.1158	PB.97.1036
PB.97.1196	PB.97.1038
PB.97.1491	PB.97.1039
PB.97.275	PB.97.1040
PB.97.311	PB.97.1041
PB.97.326	PB.97.1043
PB.97.382	PB.97.1044
PB.97.387	PB.97.1045
PB.97.427	PB.97.1046
PB.97.462	PB.97.1048
PB.97.481	PB.97.1051
PB.97.761	PB.97.1052
PB.97.807	PB.97.1053
PB.97.941	PB.97.1084
	PB.97.1103
	PB.97.1105
	PB.97.1129
	PB.97.1131
	PB.97.1132
	PB.97.1133
	PB.97.1134
	PB.97.1136
	PB.97.1139
	PB.97.1140
	PB.97.1141
	PB.97.1143
	PB.97.1162
	PB.97.1167
	PB.97.1172
	PB.97.1173
	PB.97.1180
	PB.97.1195
	PB.97.1209
	PB.97.1221
	PB.97.1230
	PB.97.1243
	PB.97.1244
	PB.97.1245
	PB.97.1246
	PB.97.1247
	PB.97.1249
	PB.97.1250
	PB.97.1252
	PB.97.1261
	PB.97.1267
	PB.97.1300
	PB.97.1308
	PB.97.1309
	PB.97.131
	PB.97.1331
	PB.97.1335
	PB.97.1349
	PB.97.1354
	PB.97.1362
	PB.97.1363
	PB.97.1364
	PB.97.137
	PB.97.139
	PB.97.1392
	PB.97.140
	PB.97.141
	PB.97.1419
	PB.97.142
	PB.97.1434
	PB.97.144
	PB.97.146
	PB.97.1480
	PB.97.1481
	PB.97.1482
	PB.97.1483
	PB.97.1485
	PB.97.1486
	PB.97.1488
	PB.97.1493
	PB.97.1494
	PB.97.154
	PB.97.156
	PB.97.161
	PB.97.192
	PB.97.212
	PB.97.222
	PB.97.223
	PB.97.224
	PB.97.225
	PB.97.226
	PB.97.227
	PB.97.228
	PB.97.229
	PB.97.231
	PB.97.232
	PB.97.234
	PB.97.237
	PB.97.242
	PB.97.254
	PB.97.255
	PB.97.295
	PB.97.298
	PB.97.319
	PB.97.321
	PB.97.322
	PB.97.325
	PB.97.343
	PB.97.344
	PB.97.347
	PB.97.348
	PB.97.349
	PB.97.350
	PB.97.351
	PB.97.353
	PB.97.354
	PB.97.355
	PB.97.356
	PB.97.357
	PB.97.358
	PB.97.359
	PB.97.363
	PB.97.371
	PB.97.385
	PB.97.390
	PB.97.411
	PB.97.447
	PB.97.528
	PB.97.531
	PB.97.532
	PB.97.533
	PB.97.534
	PB.97.536
	PB.97.538
	PB.97.540
	PB.97.541
	PB.97.542
	PB.97.544
	PB.97.545
	PB.97.568
	PB.97.578
	PB.97.594
	PB.97.600
	PB.97.601
	PB.97.63
	PB.97.641
	PB.97.675
	PB.97.683
	PB.97.698
	PB.97.700
	PB.97.701
	PB.97.703
	PB.97.74
	PB.97.741
	PB.97.785
	PB.97.792
	PB.97.802
	PB.97.803
	PB.97.85
	PB.97.871
	PB.97.874
	PB.97.896
	PB.97.906
	PB.97.917
	PB.97.919
	PB.97.920
	PB.97.921
	PB.97.94
	PB.97.944
	PB.97.947
	PB.97.95
	PB.97.96
	PB.97.97
	PB.97.970
	PB.97.971
	PB.97.972
	PB.97.973
	PB.97.974
	PB.97.975
	PB.97.976
	PB.97.977
	PB.97.978
	PB.97.98

## Sheet: Fig 2
C. Length distribution of APOER2 transcripts per sample in H
Values used in GraphPad (transcript length)
	Control 1	Control 2	Control 3	AD 1	AD 2	AD 3
	2837	2837	2837	2837	2837	2837
	2659	2449	2449	2659	2875	2659
	2698	2272	2311	2698	2698	2197
	2875	2659	2698	2875	2659	2611
	2449	2224	2875	2197	2449	2449
	2272	2434	2488	2611	2611	2434
	2434	2047	2659	2311	2311	2272
	2311	2311	2272	2434	2488	2698
	2710	2488	2611	2272	2272	2875
	2488	2611	2224	2473	2434	2224
	2533	2875	2197	2650	2473	2047
	2224	2698	2086	2152	2650	2488
	2047	2323	2434	2047	2710	2311
	2473	2197	2473	2329	2224	2710
	2650	2086	2047	2539	2533	2650
	2323	2263	2329	2086	2047	2473
	2485	2650	2263	2224	2086	2533
	2146	2710	2650	2578	2323	2485
	2308	2473	2710	2485	2197	2263
	2086	2146	2149	2755	2263	2146
	2197	2149	2368	2263	2146	2308
	2149	2485	2533	2308	2485	2323
	2263	2533	2146	2020	2308	1921
	2326	2458	2182	2191	2326	2086
	2458	2308	2764	2941	2749	2098
	2572	2368	2554	1921	1921	2458
	2611	2281	2749	2764	2149	2749
	2749	2020	2359	2368	2098	2326
	2020	2098	2185	1924	2359	2522
	2185	1924	2941	1957	2185	2191
	2720	2522	2098	1903	2941	2554
	2362	2320	2320	2554	2362	2578
	2182	2143	2377	2101	2458	2143
	2281	1921	2020	2080	2020	2071
	2359	2101	2902	2707	2902	2149
	2779	2071	2191	2720	2347	2536
	2101	2182	2485	2732	2755	2020
	2347	1894	2515	2458	2281	2507
	2902	2341	2308	2536	2143	1918
	2524	2707	2725	2359	2764	2495
	2413	2902	2572	2452	2101	2281
	2200	2515	2143	2344	2707	2720
	2641	2554	2338	2530	2524	2215
	1903	2905	2458	2725	2720	2059
	2755	2191	1921	2902	2530	2941
	2590	2080	2080	2297	2554	2515
	2759	2720	1924	2647	2759	2725
	2602	1903	2254	2347	2746	2764
	2818	2338	2345	2392	2569	2359
	2023	2755	2200	1795	2071	2080
	2071	2333	2707	1933	2368	2707
	1894	1795	2023	2569	2023	2759
	2725	2215	2281	2377	2345	1768
	2569	2572	2152	2997	1957	2905
	2332	1972	2372	2305	1903	2134
	2941	2787	2779	2949	2561	2385
	2578	2377	2759	1918	2779	2108
	2629	2530	2720	2602	2629	2377
	2707	2185	1894	2746	2152	2353
	2080	2134	1960	1798	2320	2561
	1960	2578	2818	2260	2818	1960
	2026	3174	2522	1894	2384	2588
	2320	2725	1957	2524	2377	2482
	2746	2764	2578	2470	2080	2336
	2470	2116	1933	2372	1894	2909
	1972	2590	2347	2818	2725	1894
	2353	2482	2518	2518	1795	2431
	2540	2779	2431	2411	2026	2579
	2215	2941	1903	2482	2948	2101
	2152	2293	2071	2680	2470	2120
	2495	1957	2452	1840	2372	2997
	2153	2539	2905	3014	2515	2545
	2518	1855	2384	2521	2413	2450
	2522	2602	2641	2590	2905	2680
	1795	2155	2629	1972	2338	2245
	1957	2732	2524	2143	2452	1990
	2377	2152	2110	2779	2590	1978
	2333	2610	1972	2071	2680	2608
	2764	2909	2065	1982	1972	2534
	2452	2392	2392	2227	2194	1972
	2254	2242	2746	2554	2332	2027
	2062	2530	2242	2293	2155	2200
	2515	1933	2333	2849	2776	2305
	2647	2297	2062	2377	2188	2539
	2593	2305	2530	3174	1678	2392
	2065	2065	2539	2248	2641	2026
	2341	2332	2425	2759	2610	1801
	2203	2260	2320	2392	1960	1846
	2497	2110	1795	2771	2771	2902
	2372	1678	2627	2134	2377	1549
	2365	2167	2717	2332	2254	2726
	2242	2320	2215	2083	2726	1795
	2482	2997	2470	2065	1933	1957
	3174	2510	2776	2110	2242	2333
	1678	2728	2728	2728	2497	2341
	2534	2759	2569	2155	1855	2293
	1918	2647	2495	2787	2594	2116
	2338	2684	2147	2116	2521	2329
	2345	1951	2227	2338	2554	2368
	2155	2326	2497	2540	2579	1990
	2392	2680	2684	1678	2997	2345
	2554	2153	2633	2488	2083	2728
	1774	2949	2767	2431	2239	2776
	2188	2413	2083	1846	2495	2530
	1846	2818	2647	2449	2732	2182
	1798	2462	2561	2029	2344	2143
	2110	2092	2507	2422	2110	2787
	2948	1928	2257	2687	2260	2488
	2530	2452	2608	2629	2212
	2377	2108	2044	2215	2333
	2083	1978	2330	2320	2909
	2431	1798	2108	2320	3174
	1933	1652	2482	2948	2215
	2344	1945	2909	2263	1951
	2557	2372	2170	2281	2787
	2221	2746	2011	2641	2431
	2431	2503	2687	2323	2065
	2787	2365	2411	2143	2482
	2227	2488	1834	2515	1798
	2608	2554	2212	2413	1768
	2717	1768	1678	2207	2488
	1951	2536	2771	2333	1945
	3074	1774	1774	1897	2108
	2997	2771	2155	2534	2949
	2684	2194	2260	2495	2687
	2944	2083	2450	2212	2293
	3113	2159	2510	2146	2245
	2756	2120	2207	2416	2092
	1945	2380	1855	2194	2772
	2260	1942	2534	2588	3074
	2521	2527	2554	2501	2717
	2767	2717	2948		2431
	2206	2389	2392		2536
	2610	2629	3014		2062
	2044	2772	2159		2365
	2510	2431	2389		2389
	2384	2353	2588		2756
	2554	2687	2226		2416
	2594	1858	2044		2534
	2732	2661	2602		2035
	2506	2561	2116		2422
	2092	2330	2297		2588
	2269	2188	2380		1774
	2687	2245	1942		2011
	2212	2641	2017		2305
	1801	1801	2756		2263
	2771	2411	2362		2320
	2108	2495	1819		2153
	2245	2588	2635		2510
	2561	2726	2753		2203
	2380	2392	2120		2404
	2392	2206	2530		1840
	2389	2017	2944		2059
	1921	2377	2206		2297
	2728	2044	1804		2248
	2239	2506	2399		2167
	2949	2569	1921		2147
	2849	2206	2026		3113
	2330	2431	1969		2269
	2462	2359	2936		1801
	2170	1819	2131		2450
	2226	2635	2203		2029
	2167	1410	3113		1990
	2399	2562	1951		1982
	2404	2212	2404		1921
	2416	2384	2344		2661
	2027	2594	1990		1978
	2422	2557	2336		2501
	2503	2062	2593		2545
	2335	2207	1858		2425
	2017	2756	2527		1834
	2147	2776	1897		2540
	1768	2239	2540		2608
	2680	2823	2416		2392
	2823	2497	2029		3014
	2011	3074	1840		2385
	2772	2470	2206		2506
	2035	2948	2335		2399
	1978	2392	2221		1918
	2297	2027	2092		2336
	3014	1549	2413		2221
	1969	2059	2332		2017
	2207	2593	2323		2131
	2131	2944	2326
	1834	2044	2997
	2579	2753	1549
	2633	1804	2263
	1928	2221
	1652	1897
	1858	2849
	1410	2627
	2562	2633
	2425	2936
	2661	2147
	2776	2269
	2120	2540
	2411	2507
	2194	1840
	2588	2385
		2257
		2131
		3113
		2608
		2035
		2362
		1990
Mean	2378	2371	2359	2394	2373	2363
Std. Deviation	316.3	327.3	306	302.7	311	302.4
Std. Error of Mean	22.42	22.8	22.38	26.45	22.99	29.1
D. Venn diagram grouped isoforms in Hippocampus
Output from Deseq2
Control only	Shared	AD only
PB.79.1016	PB.79.100	PB.79.1291
PB.79.1029	PB.79.1000	PB.79.1350
PB.79.1037	PB.79.1004	PB.79.169
PB.79.1082	PB.79.1012	PB.79.217
PB.79.1100	PB.79.103	PB.79.985
PB.79.1126	PB.79.1038
PB.79.1149	PB.79.104
PB.79.118	PB.79.1041
PB.79.119	PB.79.1042
PB.79.1250	PB.79.105
PB.79.1318	PB.79.1054
PB.79.1336	PB.79.1055
PB.79.134	PB.79.1056
PB.79.1340	PB.79.1057
PB.79.1371	PB.79.1058
PB.79.1433	PB.79.1059
PB.79.1454	PB.79.106
PB.79.1591	PB.79.1060
PB.79.1599	PB.79.1061
PB.79.215	PB.79.1062
PB.79.241	PB.79.1063
PB.79.289	PB.79.1064
PB.79.300	PB.79.1065
PB.79.391	PB.79.1066
PB.79.394	PB.79.1067
PB.79.400	PB.79.1069
PB.79.430	PB.79.107
PB.79.438	PB.79.1075
PB.79.491	PB.79.1081
PB.79.542	PB.79.1089
PB.79.560	PB.79.1104
PB.79.636	PB.79.1107
PB.79.661	PB.79.1125
PB.79.77	PB.79.1143
PB.79.794	PB.79.1147
PB.79.88	PB.79.1159
PB.79.992	PB.79.1160
	PB.79.1161
	PB.79.1162
	PB.79.1163
	PB.79.1164
	PB.79.1165
	PB.79.1166
	PB.79.1167
	PB.79.1168
	PB.79.1169
	PB.79.1170
	PB.79.1171
	PB.79.1172
	PB.79.1173
	PB.79.1174
	PB.79.1181
	PB.79.1183
	PB.79.120
	PB.79.121
	PB.79.1210
	PB.79.1218
	PB.79.1224
	PB.79.1226
	PB.79.1233
	PB.79.1234
	PB.79.1241
	PB.79.1242
	PB.79.1246
	PB.79.1257
	PB.79.1271
	PB.79.1284
	PB.79.1286
	PB.79.1289
	PB.79.129
	PB.79.1290
	PB.79.1292
	PB.79.1293
	PB.79.1294
	PB.79.1300
	PB.79.131
	PB.79.1313
	PB.79.132
	PB.79.135
	PB.79.1351
	PB.79.1364
	PB.79.1366
	PB.79.137
	PB.79.1382
	PB.79.1383
	PB.79.1388
	PB.79.1393
	PB.79.1405
	PB.79.1407
	PB.79.1409
	PB.79.1435
	PB.79.1443
	PB.79.1497
	PB.79.153
	PB.79.161
	PB.79.176
	PB.79.178
	PB.79.179
	PB.79.180
	PB.79.181
	PB.79.183
	PB.79.184
	PB.79.185
	PB.79.186
	PB.79.188
	PB.79.189
	PB.79.191
	PB.79.192
	PB.79.193
	PB.79.209
	PB.79.213
	PB.79.214
	PB.79.221
	PB.79.233
	PB.79.243
	PB.79.246
	PB.79.260
	PB.79.261
	PB.79.274
	PB.79.286
	PB.79.287
	PB.79.288
	PB.79.293
	PB.79.312
	PB.79.329
	PB.79.330
	PB.79.331
	PB.79.332
	PB.79.333
	PB.79.335
	PB.79.337
	PB.79.338
	PB.79.340
	PB.79.341
	PB.79.342
	PB.79.344
	PB.79.345
	PB.79.346
	PB.79.347
	PB.79.348
	PB.79.370
	PB.79.376
	PB.79.379
	PB.79.380
	PB.79.393
	PB.79.401
	PB.79.404
	PB.79.410
	PB.79.413
	PB.79.416
	PB.79.427
	PB.79.433
	PB.79.454
	PB.79.474
	PB.79.486
	PB.79.508
	PB.79.509
	PB.79.510
	PB.79.512
	PB.79.513
	PB.79.514
	PB.79.515
	PB.79.516
	PB.79.517
	PB.79.518
	PB.79.53
	PB.79.531
	PB.79.539
	PB.79.548
	PB.79.56
	PB.79.583
	PB.79.596
	PB.79.612
	PB.79.622
	PB.79.625
	PB.79.634
	PB.79.643
	PB.79.68
	PB.79.694
	PB.79.695
	PB.79.697
	PB.79.698
	PB.79.71
	PB.79.72
	PB.79.723
	PB.79.73
	PB.79.730
	PB.79.785
	PB.79.814
	PB.79.907
	PB.79.915
	PB.79.926
	PB.79.931
	PB.79.941
	PB.79.942
	PB.79.943
	PB.79.956
	PB.79.958
	PB.79.970
	PB.79.981
	PB.79.982
	PB.79.983
	PB.79.984
	PB.79.986
	PB.79.987
	PB.79.988
	PB.79.995

## Sheet: Fig 3
B. Top APOER2 isoforms in parietal cortex
Values used for graph (% total APOER2 reads)
Isoform	TOTAL	CONTROL 1	CONTROL 2	CONTROL 3	AD 1	AD 2	AD 3
FL	0.145421	0.121943	0.157432	0.195844	0.110371	0.131805	0.146913
dex18	0.102334	0.0859083	0.133748	0.0875647	0.0992563	0.101086	0.104809
dex5	0.0759882	0.054923	0.0464426	0.159504	0.0693125	0.0571399	0.0651954
dex5, dex18	0.0700588	0.0558833	0.0551037	0.0994447	0.0617519	0.0571479	0.0933078
dex15	0.0662809	0.0565006	0.0650819	0.0585366	0.0730207	0.0556402	0.0952726
+6B, dex18	0.0573367	0.101401	0.0892611	NA	0.0269463	0.0790769	NA
dex15, dex18	0.0550516	0.0506876	0.055399	0.0335554	0.057333	0.0489953	0.0912041
+6B	0.049948	0.0726191	0.0701827	0.037651	NA	0.0740593	NA
dex5, +6B, dex18	0.0433456	0.0640368	0.0374542	0.0486353	0.0302219	0.0613598	NA
dex5, +6B	0.037518	0.0403735	0.0308526	0.063072	NA	0.0530556	NA
dex5, dex15, dex18	NA	NA	NA	0.0294922	0.0526874	NA	0.0668625
dex4-5, +6B, dex15	NA	NA	NA	NA	0.0502668	NA	0.0534066
dex8	NA	NA	NA	NA	NA	NA	0.0175343
dex5, dex8, dex18	NA	NA	NA	NA	NA	NA	0.0165916
C. Bar plot significant parietal cortex isoforms
Values used in GraphPad (Mean TPM)
Isoform	Control			AD			adjusted p-value
PB.97.1158	1380.36	1596.51	244.276	0	0	0	0.000100576
PB.97.1196	1208.89	542.814	252.418	0	0	0	0.00218946
D. Top APOER2 isoforms in hippocampus
Values used for graph (% total APOER2 reads)
Isoform	TOTAL	CONTROL 1	CONTROL 2	CONTROL 3	AD 1	AD 2	AD 3
FL	0.210405	0.244531	0.203846	0.17431	0.233288	0.168298	0.291944
dex18	0.10795	0.151514	0.10473	0.074781	0.110571	0.102141	0.110466
+6B, dex18	0.0742554	0.0824278	NA	0.0784501	0.0882665	0.112923	0.0337005
+6B	0.0729798	0.0699261	NA	0.0776216	0.0870723	0.117727	0.0244839
dex5	0.0700557	0.0603314	0.147538	0.110773	NA	0.0507647	0.0558102
dex5, dex18	0.0608685	0.0538207	0.111379	0.067615	0.0370743	0.0439823	0.0486381
dex5, +6B, dex18	0.0448438	0.0345983	0.0380504	0.079397	0.0427309	0.0480817	NA
dex15	0.0385276	NA	0.031113	0.0290839	0.0460463	0.0503154	0.0748038
dex15, dex18	0.0365414	0.0464921	0.0437264	NA	0.0372393	0.0330444	0.0490338
dex5, +6B	0.0348142	0.0257331	0.0376766	0.076976	NA	0.0465093	NA
dex8	NA	0.0282866	NA	NA	NA	NA	NA
dex5, dex15	NA	NA	0.0463347	0.0185177	NA	NA	0.0231649
dex5, dex15, dex18	NA	NA	0.0403239	NA	NA	NA	NA
dex4-6	NA	NA	NA	NA	0.0709039	NA	0.0756117
+6B, dex15, dex18	NA	NA	NA	NA	0.0284794	NA	NA
E. Bar plot significant hippocampus isoforms
Values used in GraphPad (Mean TPM)
Isoform	Control			AD			adjusted p-value
PB.79.1318	3106	646	1485	0	0	0	0.000256191
PB.79.1172	1426	1760	3486	0	0	49	0.00758037

## Sheet: Fig 4
A. ApoER2 Exon Frequency in Parietal Cortex
Values used in Graph Pad (mean, SD, N)
	Control			AD						Statistical Test
Exon	Mean	Standard Deviation	N	Mean	Standard Deviation	N	Summary	Adjusted P Value		two-way ANOVA
a3'ss in ex18	0.002944	0.001563	3	0.001544	0.000733	3	ns	>0.99		Šídák's multiple comparisons test
ex18	0.518005	0.080422	3	0.479388	0.014393	3	ns	>0.99
ex17	0.999861	3.89e-05	3	0.999894	0.000184	3	ns	>0.99
ex16	0.999083	0.00056	3	0.999225	0.00093	3	ns	>0.99
ex15	0.762027	0.046701	3	0.641509	0.099011	3	**	0.001
c.ex between ex14-15	0.00762	0.002942	3	0.006426	0.001762	3	ns	>0.99
ex14	0.987744	0.002493	3	0.972434	0.016014	3	ns	>0.99
ex13	1	0	3	1	0	3	ns	>0.99
ex12	1	0	3	1	0	3	ns	>0.99
ex11	0.999216	0.000662	3	0.998785	0.001652	3	ns	>0.99
ex10	0.998838	0.00045	3	0.999507	0.00053	3	ns	>0.99
ex9	1	0	3	1	0	3	ns	>0.99
ex8	0.890017	0.033493	3	0.847388	0.026211	3	ns	0.97
ex7-intron-ex8	0.004269	0.001472	3	0.002216	0.000486	3	ns	>0.99
a5'ss in ex8	0.002862	0.000704	3	0.002726	0.000422	3	ns	>0.99
ex7	0.984272	0.002811	3	0.978091	0.004781	3	ns	>0.99
ex6B	0.317606	0.094392	3	0.259849	0.12329	3	ns	0.67
c.ex. #1	0.00184	0.00041	3	0.003308	0.003587	3	ns	>0.99
c.ex. #2	0.000912	0.000458	3	0.001169	0.001133	3	ns	>0.99
ex6	0.980252	0.003006	3	0.972562	0.005314	3	ns	>0.99
ex5	0.608344	0.110372	3	0.574844	0.036474	3	ns	>0.99
ex4	0.973199	0.017616	3	0.938483	0.030983	3	ns	>0.99
ex3	0.999683	0.000431	3	0.999995	9.21e-06	3	ns	>0.99
ex2	1	0	3	1	0	3	ns	>0.99
ex1	1	0	3	1	0	3	ns	>0.99
ANOVA table	SS	DF	MS	F (DFn, DFd)	P value
Interaction	0.02801	24	0.001167	F (24, 100) = 0.9771	P=0.50
Row Factor	26.07	24	1.086	F (24, 100) = 909.2	P<0.001
Column Factor	0.007744	1	0.007744	F (1, 100) = 6.482	P=0.01
Residual	0.1195	100	0.001195
B. ApoER2 Exon Frequency in Hippocampus
Values used in Graph Pad (mean, SD, N)
	Control			AD						Statistical Test
Exon	Mean	Standard Deviation	N	Mean	Standard Deviation	N	Summary	Adjusted P Value		two-way ANOVA
a3'ss in ex18	0.003155	0.000631	3	0.003264	0.001031	3	ns	>0.99		Šídák's multiple comparisons test
ex18	0.561699	0.033801	3	0.580878	0.059013	3	ns	>0.99
ex17	0.99991	0.00012	3	1	0	3	ns	>0.99
ex16	0.999808	0.000144	3	0.999979	3.6e-05	3	ns	>0.99
ex15	0.82428	0.043302	3	0.777193	0.023929	3	ns	0.95
c.ex between ex14-15	0.009865	0.008404	3	0.009571	0.00338	3	ns	>0.99
ex14	0.9914	0.003918	3	0.993704	0.002823	3	ns	>0.99
ex13	0.999974	2.74e-05	3	1	0	3	ns	>0.99
ex12	0.999379	0.000229	3	0.99961	0.000159	3	ns	>0.99
ex11-intron-ex12	0.000595	0.000202	3	0.00039	0.000159	3	ns	>0.99
ex11	0.998535	0.000418	3	0.999148	0.000204	3	ns	>0.99
ex10	0.998437	0.000418	3	0.998611	0.000805	3	ns	>0.99
ex9	1	0	3	1	0	3	ns	>0.99
ex8	0.93017	0.033693	3	0.932931	0.031222	3	ns	>0.99
ex7-intron-ex8	0.00328	0.001552	3	0.00433	0.002295	3	ns	>0.99
a5'ss in ex8	0.004215	0.001039	3	0.002985	0.000486	3	ns	>0.99
ex7	0.978819	0.010234	3	0.964376	0.03899	3	ns	>0.99
a3'ss ex 7	0.002524	0.001832	3	0.001392	0.000487	3	ns	>0.99
ex6B	0.285648	0.122183	3	0.299416	0.136354	3	ns	>0.99
c.ex. #1	0.001052	0.001158	3	0.001289	0.000424	3	ns	>0.99
ex6	0.974016	0.003429	3	0.934316	0.036849	3	ns	>0.99
ex5	0.574767	0.129379	3	0.699117	0.028506	3	***	<0.001
ex4	0.977266	0.007976	3	0.935339	0.03838	3	ns	0.98
ex3	0.999979	1.83e-05	3	0.999992	1.36e-05	3	ns	>0.99
ex2	1	0	3	1	0	3	ns	>0.99
ex1	1	0	3	1	0	3	ns	>0.99
ANOVA table	SS	DF	MS	F (DFn, DFd)	P value
Interaction	0.03268	25	0.001307	F (25, 104) = 1.047	P=0.42
Row Factor	28.74	25	1.15	F (25, 104) = 921.1	P<0.001
Column Factor	2.095e-05	1	2.095e-05	F (1, 104) = 0.01679	P=0.90
Residual	0.1298	104	0.001248
D. ApoER2 Exon 15 Frequency qPCR Parietal Cortex
Values used in Graph Pad (2^ΔΔCT)
	,+ex15 females (Norm.)		,+ex15 males (Norm.)		,+ex15 both genders (Norm.)			Statistical Test
	Control	AD	Control	AD	Control	AD		unpaired t test
	0.632728	0.303828	2.37587	0.856558	0.632728	0.303828
	0.681863	0.324023	0.601128	0.590388	0.681863	0.324023
	1.11852	0.515037	1.20864	0.485358	1.11852	0.856558
	0.742859	0.560132			0.742859	0.515037
					2.37587	0.590388
					0.601128	0.560132
					1.20864	0.485358
Mean	0.794	0.4258	1.395	0.6441	1.052	0.5193
Std. Deviation	0.221	0.1307	0.902	0.1913	0.6316	0.1854
Std. Error of Mean	0.1105	0.06535	0.5207	0.1105	0.2387	0.07007
p-value	0.0285		0.2311		0.0536
E. Ranked median TPM in Control
Output from Deseq2
dot number	parctx.ids	hipp.ids	medianTPMcontrol.y (parietal)	medianTPMcontrol.x (hipp)
1	PB.97.1000	PB.79.1000	40	40
2	PB.97.1015	PB.79.1038	140	207
3	PB.97.1029	PB.79.1042	36	52
4	PB.97.1035	PB.79.1147	75	105
5	PB.97.1036	PB.79.1056	23	25
6	PB.97.1038	PB.79.1060	14	21
7	PB.97.1039	PB.79.1059	76	20
8	PB.97.1040	PB.79.1143	116	104
9	PB.97.1041	PB.79.1061	28	225
10	PB.97.1043	PB.79.1065	147	222
11	PB.97.1045	PB.79.1067	115	70
12	PB.97.1046	PB.79.1075	129	82
13	PB.97.1048	PB.79.1058	45	34
14	PB.97.1051	PB.79.1081	112	114
15	PB.97.1052	PB.79.1066	189	64
16	PB.97.1053	PB.79.1089	56	85
17	PB.97.1104	PB.79.1100	132	135
18	PB.97.1105	PB.79.1057	89	225
19	PB.97.1129	PB.79.1159	16	22
20	PB.97.1131	PB.79.1162	78	80
21	PB.97.1132	PB.79.1241	165	196
22	PB.97.1133	PB.79.1181	152	156
23	PB.97.1134	PB.79.1165	114	148
24	PB.97.1136	PB.79.1166	135	122
25	PB.97.1140	PB.79.1183	30	32
26	PB.97.1141	PB.79.1172	32	31
27	PB.97.1143	PB.79.1174	116	81
28	PB.97.1162	PB.79.1160	149	83
29	PB.97.1167	PB.79.1171	49	42
30	PB.97.1172	PB.79.1242	100	89
31	PB.97.1173	PB.79.1169	86	74
32	PB.97.1180	PB.79.1233	89	135
33	PB.97.1195	PB.79.1257	143	225
34	PB.97.1209	PB.79.1246	122	185
35	PB.97.1221	PB.79.1226	108	108
36	PB.97.1230	PB.79.1271	110	135
37	PB.97.1243	PB.79.1284	3	3
38	PB.97.1246	PB.79.1388	126	126
39	PB.97.1247	PB.79.1383	150	71
40	PB.97.1250	PB.79.1292	12	13
41	PB.97.1252	PB.79.1382	110	46
42	PB.97.1261	PB.79.1300	112	84
43	PB.97.1267	PB.79.1313	94	121
44	PB.97.1300	PB.79.1289	57	59
45	PB.97.131	PB.79.72	183	181
46	PB.97.1331	PB.79.1366	119	92
47	PB.97.1335	PB.79.1293	161	225
48	PB.97.1354	PB.79.1393	54	95
49	PB.97.1362	PB.79.1435	62	56
50	PB.97.1363	PB.79.1405	93	118
51	PB.97.1364	PB.79.1409	59	55
52	PB.97.137	PB.79.135	107	138
53	PB.97.139	PB.79.137	84	110
54	PB.97.140	PB.79.129	92	86
55	PB.97.141	PB.79.121	138	146
56	PB.97.1419	PB.79.1443	67	66
57	PB.97.142	PB.79.105	22	28
58	PB.97.1434	PB.79.1497	51	62
59	PB.97.146	PB.79.107	42	52
60	PB.97.1480	PB.79.1055	80	101
61	PB.97.1481	PB.79.1163	8	7
62	PB.97.1482	PB.79.1168	6	6
63	PB.97.1483	PB.79.1173	20	18
64	PB.97.1485	PB.79.1407	2	4
65	PB.97.1486	PB.79.1063	11	12
66	PB.97.1488	PB.79.1294	9	8
67	PB.97.154	PB.79.103	37	16
68	PB.97.156	PB.79.104	46	47
69	PB.97.192	PB.79.120	183	152
70	PB.97.212	PB.79.106	38	41
71	PB.97.222	PB.79.260	98	63
72	PB.97.223	PB.79.180	103	94
73	PB.97.224	PB.79.178	18	23
74	PB.97.226	PB.79.181	29	24
75	PB.97.227	PB.79.186	17	15
76	PB.97.228	PB.79.185	24	100
77	PB.97.231	PB.79.192	44	225
78	PB.97.232	PB.79.274	189	157
79	PB.97.234	PB.79.191	189	225
80	PB.97.242	PB.79.209	158	88
81	PB.97.254	PB.79.288	31	30
82	PB.97.255	PB.79.193	124	112
83	PB.97.295	PB.79.243	153	177
84	PB.97.298	PB.79.176	33	58
85	PB.97.321	PB.79.183	73	225
86	PB.97.322	PB.79.312	76	79
87	PB.97.325	PB.79.214	135	185
88	PB.97.326	PB.79.215	129	106
89	PB.97.343	PB.79.333	60	45
90	PB.97.344	PB.79.433	189	118
91	PB.97.348	PB.79.413	127	103
92	PB.97.350	PB.79.376	120	110
93	PB.97.351	PB.79.410	47	67
94	PB.97.354	PB.79.346	27	35
95	PB.97.355	PB.79.393	34	152
96	PB.97.356	PB.79.347	69	75
97	PB.97.357	PB.79.348	19	19
98	PB.97.358	PB.79.401	97	123
99	PB.97.359	PB.79.330	15	17
100	PB.97.363	PB.79.486	161	164
101	PB.97.371	PB.79.342	106	95
102	PB.97.385	PB.79.416	88	67
103	PB.97.390	PB.79.427	133	225
104	PB.97.411	PB.79.340	66	128
105	PB.97.427	PB.79.400	183	189
106	PB.97.447	PB.79.344	62	76
107	PB.97.481	PB.79.391	163	171
108	PB.97.528	PB.79.531	50	73
109	PB.97.531	PB.79.548	108	149
110	PB.97.532	PB.79.596	68	129
111	PB.97.534	PB.79.510	100	114
112	PB.97.536	PB.79.634	164	50
113	PB.97.538	PB.79.512	13	14
114	PB.97.540	PB.79.515	10	9
115	PB.97.541	PB.79.517	79	38
116	PB.97.542	PB.79.622	99	91
117	PB.97.544	PB.79.513	26	27
118	PB.97.545	PB.79.907	1	1
119	PB.97.568	PB.79.516	168	129
120	PB.97.578	PB.79.514	55	44
121	PB.97.594	PB.79.625	143	93
122	PB.97.601	PB.79.518	103	108
123	PB.97.675	PB.79.583	96	152
124	PB.97.698	PB.79.695	53	36
125	PB.97.700	PB.79.694	4	5
126	PB.97.701	PB.79.785	58	98
127	PB.97.74	PB.79.56	73	129
128	PB.97.741	PB.79.730	170	57
129	PB.97.785	PB.79.697	64	50
130	PB.97.792	PB.79.698	102	39
131	PB.97.802	PB.79.814	48	59
132	PB.97.85	PB.79.68	138	118
133	PB.97.871	PB.79.331	5	10
134	PB.97.874	PB.79.341	7	2
135	PB.97.896	PB.79.931	83	98
136	PB.97.906	PB.79.926	84	113
137	PB.97.917	PB.79.970	39	48
138	PB.97.919	PB.79.943	69	164
139	PB.97.920	PB.79.942	86	77
140	PB.97.921	PB.79.941	116	142
141	PB.97.95	PB.79.73	71	69
142	PB.97.97	PB.79.71	43	43
143	PB.97.970	PB.79.1041	170	133
144	PB.97.972	PB.79.981	189	161
145	PB.97.973	PB.79.995	82	101
146	PB.97.974	PB.79.982	189	171
147	PB.97.975	PB.79.984	41	29
148	PB.97.976	PB.79.987	21	37
149	PB.97.977	PB.79.988	52	54
150	PB.97.978	PB.79.986	72	225
151	PB.97.98	PB.79.100	65	123
F. Ranked median TPM in AD
Output from Deseq2
dot number	parctx.ids	hipp.ids	medianTPMad.y (parietal)	medianTPMad.x (hipp)
1	PB.97.1000	PB.79.1000	131	151
2	PB.97.1015	PB.79.1038	131	125
3	PB.97.1029	PB.79.1042	76	151
4	PB.97.1035	PB.79.1147	65	138
5	PB.97.1036	PB.79.1056	19	23
6	PB.97.1038	PB.79.1060	14	20
7	PB.97.1039	PB.79.1059	28	34
8	PB.97.1040	PB.79.1143	128	151
9	PB.97.1041	PB.79.1061	35	38
10	PB.97.1043	PB.79.1065	59	151
11	PB.97.1045	PB.79.1067	61	56
12	PB.97.1046	PB.79.1075	84	85
13	PB.97.1048	PB.79.1058	131	36
14	PB.97.1051	PB.79.1081	131	151
15	PB.97.1052	PB.79.1066	45	78
16	PB.97.1053	PB.79.1089	131	108
17	PB.97.1104	PB.79.1100	131	151
18	PB.97.1105	PB.79.1057	131	76
19	PB.97.1129	PB.79.1159	17	18
20	PB.97.1131	PB.79.1162	58	46
21	PB.97.1132	PB.79.1241	96	141
22	PB.97.1133	PB.79.1181	105	151
23	PB.97.1134	PB.79.1165	123	52
24	PB.97.1136	PB.79.1166	49	151
25	PB.97.1140	PB.79.1183	31	151
26	PB.97.1141	PB.79.1172	30	151
27	PB.97.1143	PB.79.1174	131	71
28	PB.97.1162	PB.79.1160	131	76
29	PB.97.1167	PB.79.1171	131	29
30	PB.97.1172	PB.79.1242	101	122
31	PB.97.1173	PB.79.1169	95	106
32	PB.97.1180	PB.79.1233	131	151
33	PB.97.1195	PB.79.1257	131	131
34	PB.97.1209	PB.79.1246	93	91
35	PB.97.1221	PB.79.1226	131	91
36	PB.97.1230	PB.79.1271	105	91
37	PB.97.1243	PB.79.1284	2	2
38	PB.97.1246	PB.79.1388	99	151
39	PB.97.1247	PB.79.1383	123	151
40	PB.97.1250	PB.79.1292	22	11
41	PB.97.1252	PB.79.1382	91	90
42	PB.97.1261	PB.79.1300	131	151
43	PB.97.1267	PB.79.1313	131	79
44	PB.97.1300	PB.79.1289	131	33
45	PB.97.131	PB.79.72	131	139
46	PB.97.1331	PB.79.1366	131	65
47	PB.97.1335	PB.79.1293	131	131
48	PB.97.1354	PB.79.1393	121	51
49	PB.97.1362	PB.79.1435	51	74
50	PB.97.1363	PB.79.1405	66	66
51	PB.97.1364	PB.79.1409	56	44
52	PB.97.137	PB.79.135	100	151
53	PB.97.139	PB.79.137	64	151
54	PB.97.140	PB.79.129	69	81
55	PB.97.141	PB.79.121	123	128
56	PB.97.1419	PB.79.1443	131	130
57	PB.97.142	PB.79.105	24	26
58	PB.97.1434	PB.79.1497	43	39
59	PB.97.146	PB.79.107	38	50
60	PB.97.1480	PB.79.1055	121	115
61	PB.97.1481	PB.79.1163	6	10
62	PB.97.1482	PB.79.1168	5	8
63	PB.97.1483	PB.79.1173	16	17
64	PB.97.1485	PB.79.1407	10	3
65	PB.97.1486	PB.79.1063	7	14
66	PB.97.1488	PB.79.1294	9	9
67	PB.97.154	PB.79.103	39	5
68	PB.97.156	PB.79.104	131	151
69	PB.97.192	PB.79.120	131	151
70	PB.97.212	PB.79.106	46	42
71	PB.97.222	PB.79.260	77	72
72	PB.97.223	PB.79.180	83	63
73	PB.97.224	PB.79.178	23	21
74	PB.97.226	PB.79.181	25	30
75	PB.97.227	PB.79.186	18	22
76	PB.97.228	PB.79.185	29	27
77	PB.97.231	PB.79.192	8	79
78	PB.97.232	PB.79.274	105	151
79	PB.97.234	PB.79.191	53	136
80	PB.97.242	PB.79.209	131	96
81	PB.97.254	PB.79.288	86	125
82	PB.97.255	PB.79.193	97	111
83	PB.97.295	PB.79.243	131	151
84	PB.97.298	PB.79.176	131	151
85	PB.97.321	PB.79.183	131	104
86	PB.97.322	PB.79.312	131	151
87	PB.97.325	PB.79.214	131	151
88	PB.97.326	PB.79.215	131	151
89	PB.97.343	PB.79.333	52	43
90	PB.97.344	PB.79.433	112	151
91	PB.97.348	PB.79.413	91	151
92	PB.97.350	PB.79.376	62	88
93	PB.97.351	PB.79.410	60	57
94	PB.97.354	PB.79.346	42	41
95	PB.97.355	PB.79.393	44	151
96	PB.97.356	PB.79.347	112	98
97	PB.97.357	PB.79.348	21	19
98	PB.97.358	PB.79.401	85	96
99	PB.97.359	PB.79.330	13	15
100	PB.97.363	PB.79.486	131	151
101	PB.97.371	PB.79.342	89	91
102	PB.97.385	PB.79.416	82	118
103	PB.97.390	PB.79.427	131	87
104	PB.97.411	PB.79.340	131	58
105	PB.97.427	PB.79.400	131	151
106	PB.97.447	PB.79.344	131	82
107	PB.97.481	PB.79.391	131	151
108	PB.97.528	PB.79.531	55	55
109	PB.97.531	PB.79.548	88	111
110	PB.97.532	PB.79.596	87	122
111	PB.97.534	PB.79.510	77	107
112	PB.97.536	PB.79.634	74	73
113	PB.97.538	PB.79.512	20	13
114	PB.97.540	PB.79.515	12	12
115	PB.97.541	PB.79.517	71	69
116	PB.97.542	PB.79.622	81	67
117	PB.97.544	PB.79.513	33	24
118	PB.97.545	PB.79.907	1	1
119	PB.97.568	PB.79.516	131	119
120	PB.97.578	PB.79.514	131	37
121	PB.97.594	PB.79.625	131	151
122	PB.97.601	PB.79.518	131	100
123	PB.97.675	PB.79.583	131	151
124	PB.97.698	PB.79.695	117	47
125	PB.97.700	PB.79.694	11	4
126	PB.97.701	PB.79.785	57	103
127	PB.97.74	PB.79.56	75	151
128	PB.97.741	PB.79.730	131	62
129	PB.97.785	PB.79.697	131	49
130	PB.97.792	PB.79.698	67	32
131	PB.97.802	PB.79.814	48	28
132	PB.97.85	PB.79.68	131	151
133	PB.97.871	PB.79.331	3	7
134	PB.97.874	PB.79.341	4	6
135	PB.97.896	PB.79.931	34	95
136	PB.97.906	PB.79.926	131	151
137	PB.97.917	PB.79.970	37	58
138	PB.97.919	PB.79.943	68	108
139	PB.97.920	PB.79.942	73	64
140	PB.97.921	PB.79.941	117	131
141	PB.97.95	PB.79.73	50	75
142	PB.97.97	PB.79.71	47	45
143	PB.97.970	PB.79.1041	79	151
144	PB.97.972	PB.79.981	93	151
145	PB.97.973	PB.79.995	62	84
146	PB.97.974	PB.79.982	80	82
147	PB.97.975	PB.79.984	40	31
148	PB.97.976	PB.79.987	15	25
149	PB.97.977	PB.79.988	36	61
150	PB.97.978	PB.79.986	27	54
151	PB.97.98	PB.79.100	54	151
G. TPM Log2FoldChange AD/Control
Output from Deseq2
dot number	parctx.ids	hipp.ids	parctxL2FC	hippL2FC
1	PB.97.1000	PB.79.1000	-2.39581	-0.26599
2	PB.97.1015	PB.79.1038	0.352862	3.06872
3	PB.97.1029	PB.79.1042	-1.04863	-1.26722
4	PB.97.1035	PB.79.1147	0.776595	-1.36715
5	PB.97.1036	PB.79.1056	0.614254	0.35629
6	PB.97.1038	PB.79.1060	-0.00250506	-0.434262
7	PB.97.1039	PB.79.1059	1.23935	-1.75278
8	PB.97.1040	PB.79.1143	-0.11068	-3.3746
9	PB.97.1041	PB.79.1061	-1.49126	0.425312
10	PB.97.1043	PB.79.1065	2.55522	2.48499
11	PB.97.1045	PB.79.1067	2.14535	1.37368
12	PB.97.1046	PB.79.1075	0.0947386	-0.132339
13	PB.97.1048	PB.79.1058	-1.16774	-0.956421
14	PB.97.1051	PB.79.1081	-2.49903	-0.319845
15	PB.97.1052	PB.79.1066	0.328844	-0.489845
16	PB.97.1053	PB.79.1089	-1.56713	-1.42113
17	PB.97.1104	PB.79.1100	-6.13046	-6.10862
18	PB.97.1105	PB.79.1057	-2.90016	1.69345
19	PB.97.1129	PB.79.1159	-0.154326	-0.340085
20	PB.97.1131	PB.79.1162	0.562398	0.909707
21	PB.97.1132	PB.79.1241	3.46914	-1.13208
22	PB.97.1133	PB.79.1181	1.90898	-2.96739
23	PB.97.1134	PB.79.1165	-1.46212	1.72305
24	PB.97.1136	PB.79.1166	0.583539	0.00397785
25	PB.97.1140	PB.79.1183	0.411916	-0.924947
26	PB.97.1141	PB.79.1172	-0.115893	-7.49561
27	PB.97.1143	PB.79.1174	-0.205336	0.527268
28	PB.97.1162	PB.79.1160	-1.35508	4.40488
29	PB.97.1167	PB.79.1171	-0.616657	1.1538
30	PB.97.1172	PB.79.1242	-2.43488	-0.781408
31	PB.97.1173	PB.79.1169	-0.747087	-0.106613
32	PB.97.1180	PB.79.1233	-1.53913	-0.280453
33	PB.97.1195	PB.79.1257	-2.75555	2.39357
34	PB.97.1209	PB.79.1246	-0.496512	2.40668
35	PB.97.1221	PB.79.1226	-1.44919	-0.215697
36	PB.97.1230	PB.79.1271	0.916514	1.55268
37	PB.97.1243	PB.79.1284	-0.498728	-0.145277
38	PB.97.1246	PB.79.1388	0.825123	-0.682987
39	PB.97.1247	PB.79.1383	-1.22565	-0.974747
40	PB.97.1250	PB.79.1292	-0.925406	0.643769
41	PB.97.1252	PB.79.1382	-0.869794	-2.02855
42	PB.97.1261	PB.79.1300	-1.42524	-2.27992
43	PB.97.1267	PB.79.1313	-2.49927	0.503179
44	PB.97.1300	PB.79.1289	-0.897628	2.38718
45	PB.97.131	PB.79.72	1.85054	0.673685
46	PB.97.1331	PB.79.1366	-1.89846	0.432832
47	PB.97.1335	PB.79.1293	-3.3879	1.76406
48	PB.97.1354	PB.79.1393	-2.673	0.585289
49	PB.97.1362	PB.79.1435	0.0459752	-1.86824
50	PB.97.1363	PB.79.1405	0.649033	1.50463
51	PB.97.1364	PB.79.1409	-1.36308	-0.288114
52	PB.97.137	PB.79.135	1.6022	-2.18093
53	PB.97.139	PB.79.137	0.166746	-2.66237
54	PB.97.140	PB.79.129	0.691317	-0.695249
55	PB.97.141	PB.79.121	-1.37163	0.976392
56	PB.97.1419	PB.79.1443	-3.31587	-2.09832
57	PB.97.142	PB.79.105	0.273366	0.636764
58	PB.97.1434	PB.79.1497	-0.0793707	0.468517
59	PB.97.146	PB.79.107	0.374635	-0.324499
60	PB.97.1480	PB.79.1055	-2.88649	-0.737229
61	PB.97.1481	PB.79.1163	0.0466098	0.0874285
62	PB.97.1482	PB.79.1168	-0.483367	-0.898267
63	PB.97.1483	PB.79.1173	-0.0997135	-0.229467
64	PB.97.1485	PB.79.1407	-1.35202	0.270442
65	PB.97.1486	PB.79.1063	0.293664	-0.454038
66	PB.97.1488	PB.79.1294	-1.02691	-0.530965
67	PB.97.154	PB.79.103	-0.00348567	2.28619
68	PB.97.156	PB.79.104	-1.47079	-2.83791
69	PB.97.192	PB.79.120	-0.437902	-3.7585
70	PB.97.212	PB.79.106	-1.36691	0.0148387
71	PB.97.222	PB.79.260	0.856761	-0.759145
72	PB.97.223	PB.79.180	-0.708113	0.362158
73	PB.97.224	PB.79.178	-0.132	0.227305
74	PB.97.226	PB.79.181	0.937976	-0.255747
75	PB.97.227	PB.79.186	-0.178152	-0.621275
76	PB.97.228	PB.79.185	-0.445864	0.439601
77	PB.97.231	PB.79.192	2.15687	0.756244
78	PB.97.232	PB.79.274	1.14856	-2.99821
79	PB.97.234	PB.79.191	3.80258	-1.94039
80	PB.97.242	PB.79.209	-1.95958	-1.02399
81	PB.97.254	PB.79.288	-1.91242	-5.30707
82	PB.97.255	PB.79.193	-1.3947	0.615157
83	PB.97.295	PB.79.243	-4.47515	-2.9795
84	PB.97.298	PB.79.176	-3.04594	-0.611472
85	PB.97.321	PB.79.183	-4.24957	0.306327
86	PB.97.322	PB.79.312	-2.91265	-2.05701
87	PB.97.325	PB.79.214	-3.45856	-1.13664
88	PB.97.326	PB.79.215	-8.41427	-6.75996
89	PB.97.343	PB.79.333	-0.0141886	0.190031
90	PB.97.344	PB.79.433	-1.05576	-2.68849
91	PB.97.348	PB.79.413	1.58401	-1.23863
92	PB.97.350	PB.79.376	1.87022	0.0672956
93	PB.97.351	PB.79.410	-1.04745	0.0681695
94	PB.97.354	PB.79.346	-0.80319	0.092344
95	PB.97.355	PB.79.393	-0.241974	0.253605
96	PB.97.356	PB.79.347	-2.616	-2.11481
97	PB.97.357	PB.79.348	-0.594102	-0.258066
98	PB.97.358	PB.79.401	-0.124642	0.525618
99	PB.97.359	PB.79.330	-0.360806	-0.458402
100	PB.97.363	PB.79.486	-2.05614	-2.87026
101	PB.97.371	PB.79.342	-0.918386	0.912521
102	PB.97.385	PB.79.416	-0.223964	-0.843344
103	PB.97.390	PB.79.427	-1.53684	2.12499
104	PB.97.411	PB.79.340	-1.87296	1.52431
105	PB.97.427	PB.79.400	-4.24608	-4.11711
106	PB.97.447	PB.79.344	-5.08794	-0.11348
107	PB.97.481	PB.79.391	-5.56956	-4.76162
108	PB.97.528	PB.79.531	-0.360402	0.442976
109	PB.97.531	PB.79.548	-0.136922	1.37656
110	PB.97.532	PB.79.596	-0.656105	0.636151
111	PB.97.534	PB.79.510	0.574767	-1.0837
112	PB.97.536	PB.79.634	0.639456	-1.37452
113	PB.97.538	PB.79.512	-0.801135	0.769124
114	PB.97.540	PB.79.515	-1.19937	-1.11019
115	PB.97.541	PB.79.517	-0.676958	-1.38989
116	PB.97.542	PB.79.622	0.972647	-0.239349
117	PB.97.544	PB.79.513	-0.744435	0.431116
118	PB.97.545	PB.79.907	-0.778449	0.0352748
119	PB.97.568	PB.79.516	0.706058	-0.00475259
120	PB.97.578	PB.79.514	-2.37366	0.0105218
121	PB.97.594	PB.79.625	-2.60811	0.0825396
122	PB.97.601	PB.79.518	-2.72429	-0.181043
123	PB.97.675	PB.79.583	-2.96289	-1.91943
124	PB.97.698	PB.79.695	-1.65264	-0.658665
125	PB.97.700	PB.79.694	-1.196	0.343373
126	PB.97.701	PB.79.785	0.449862	-0.645809
127	PB.97.74	PB.79.56	-0.222804	-0.994219
128	PB.97.741	PB.79.730	-1.77085	-0.574191
129	PB.97.785	PB.79.697	-2.97019	0.109453
130	PB.97.792	PB.79.698	-0.907318	0.0580093
131	PB.97.802	PB.79.814	-0.0808188	0.985586
132	PB.97.85	PB.79.68	0.528588	-1.53836
133	PB.97.871	PB.79.331	-0.171208	1.40081
134	PB.97.874	PB.79.341	-0.99377	-1.63747
135	PB.97.896	PB.79.931	2.72088	-0.449553
136	PB.97.906	PB.79.926	-2.1293	-2.98766
137	PB.97.917	PB.79.970	0.7235	0.391706
138	PB.97.919	PB.79.943	0.0415949	1.83885
139	PB.97.920	PB.79.942	1.20057	-0.0259227
140	PB.97.921	PB.79.941	-0.486486	0.347387
141	PB.97.95	PB.79.73	-0.165028	-0.564439
142	PB.97.97	PB.79.71	-0.20549	0.129606
143	PB.97.970	PB.79.1041	1.97747	-0.100686
144	PB.97.972	PB.79.981	2.46483	0.795149
145	PB.97.973	PB.79.995	-0.245626	-0.380893
146	PB.97.974	PB.79.982	3.24538	0.293261
147	PB.97.975	PB.79.984	0.150537	0.246586
148	PB.97.976	PB.79.987	0.794548	1.92859
149	PB.97.977	PB.79.988	1.21269	-0.982305
150	PB.97.978	PB.79.986	2.52063	2.82383
151	PB.97.98	PB.79.100	-0.053591	-1.38583

## Sheet: Fig 5
B. Percent APOER2 expression
Values used in Graph ((total/tubulin)/FL)
	FL	∆ex18	∆ex5	,+ex6B	Δex4-5, +6B, Δex18	,+ex6B, Δex8, Δex18	Δex4-5, +6B, Δex15	,+ex6B, Δex14, Δex18		statistical test
	100	132	124	129	98	133	93	85		one-way ANOVA
	100	125	105	107	109	112	106	86		Dunnett's multiple comparisons test
	100	125	163	129	127	137	150	118
	100	122	120	105	110	118	97	101
	100	106	100	112	94	109	102	107
	100	108	92	99	98	84	78	77
Mean	100	119.7	117.3	113.5	106	115.5	104.3	95.67
Std. Deviation	0	10.37	25.42	12.71	12.15	19.09	24.37	15.56
Std. Error of Mean	0	4.232	10.38	5.188	4.96	7.792	9.949	6.354
p-value to FL		0.22	0.34	0.59	0.98	0.45	>0.99	>0.99
ANOVA table	SS	DF	MS	F (DFn, DFd)	P value
Treatment (between columns)	3212	7	458.8	F (7, 40) = 1.622	P=0.16
Residual (within columns)	11316	40	282.9
Total	14528	47
C. Percent glycosylated APOER2
Values used in Graph ((glycosylated/total)/FL)
	FL	∆ex18	∆ex5	,+ex6B	Δex4-5, +6B, Δex18	,+ex6B, Δex8, Δex18	Δex4-5, +6B, Δex15	,+ex6B, Δex14, Δex18		statistical test
	100	100	95	76	44	65	3	66		one-way ANOVA
	100	110	95	61	42	48	14	51		Dunnett's multiple comparisons test
	100	101	112	63	41	57	22	51
	100	105	111	59	42	85	40	87
	100	97	117	65	55	76	22	57
	100	88	81	54	37	57	10	86
Mean	100	100.2	101.8	63	43.5	64.67	18.5	66.33
Std. Deviation	0	7.468	13.75	7.403	6.091	13.69	12.8	16.56
Std. Error of Mean	0	3.049	5.612	3.022	2.487	5.59	5.227	6.761
p-value to FL		>0.99	>0.99	<0.001	<0.001	<0.001	<0.001	<0.001
ANOVA table	SS	DF	MS	F (DFn, DFd)	P value
Treatment (between columns)	37610	7	5373	F (7, 40) = 44.67	P<0.001
Residual (within columns)	4811	40	120.3
Total	42421	47
E. Percent Percent APOER2 expression after furin inhibition
Values used in Graph ((total/tubulin)/FL)
Isoform	DMSO					Furin inhibitor					statistical test
				Mean	SD				Mean	SD	two-way ANOVA
FL	100	100	100	100	0	117	73	90	93.3333	22.1886	Dunnett's multiple comparisons test
+ex6B	137	95	112	114.667	21.1266	128	109	134	123.667	13.0512
Δex4-5, +6B, Δex18	135	102	146	127.667	22.8983	137	110	144	130.333	17.9536
+ex6B, Δex8, Δex18	126	91	122	113	19.1572	145	129	161	145	16
Δex4-5, +6B, Δex15	105	124	104	111	11.2694	116	134	112	120.667	11.7189
+ex6B, Δex14, Δe18	108	141	106	118.333	19.6554	109	157	115	127	26.1534
ANOVA table	SS	DF	MS	F (DFn, DFd)	P value
Interaction	1222	5	244.4	F (5, 24) = 0.7496	P=0.59
Isoform	4331	5	866.2	F (5, 24) = 2.656	P=0.05
Treatment	765.4	1	765.4	F (1, 24) = 2.347	P=0.14
Residual	7827	24	326.1
Multiple Comparisons	p-value	summary
FL:DMSO vs. FL:15 μM	>0.99	ns
FL:DMSO vs. +ex6B:DMSO	0.93	ns
FL:DMSO vs. +ex6B:15 μM	0.56	ns
FL:DMSO vs. Δex4-5, +6B, Δex18:DMSO	0.39	ns
FL:DMSO vs. Δex4-5, +6B, Δex18:15 μM	0.29	ns
FL:DMSO vs. +ex6B, Δex8, Δex18:DMSO	0.97	ns
FL:DMSO vs. +ex6B, Δex8, Δex18:15 μM	0.04	*
FL:DMSO vs. Δex4-5, +6B, Δex15:DMSO	0.99	ns
FL:DMSO vs. Δex4-5, +6B, Δex15:15 μM	0.7	ns
FL:DMSO vs. +ex6B, Δex14, Δe18:DMSO	0.81	ns
FL:DMSO vs. +ex6B, Δex14, Δe18:15 μM	0.41	ns
F. Percent glycosylated APOER2 after furin inhibition
Values used in Graph ((glycosylated/total)/FL)
Isoform	DMSO					Furin inhibitor					statistical test
				Mean	SD				Mean	SD	two-way ANOVA
FL	100	100	100	100	0	103	96	116	105	10.1489	Dunnett's multiple comparisons test
+ex6B	48	27	50	41.6667	12.741	97	81	98	92	9.53939
Δex4-5, +6B, Δex18	33	2	17	17.3333	15.5027	87	68	76	77	9.53939
+ex6B, Δex8, Δex18	56	38	48	47.3333	9.0185	103	74	84	87	14.7309
Δex4-5, +6B, Δex15	21	1	22	14.6667	11.8462	18	7	49	24.6667	21.7792
+ex6B, Δex14, Δe18	54	33	51	46	11.3578	73	51	74	66	13
ANOVA table	SS	DF	MS	F (DFn, DFd)	P value
Interaction	3763	5	752.5	F (5, 24) = 4.756	P=0.004
Isoform	22270	5	4454	F (5, 24) = 28.15	P<0.001
Treatment	8525	1	8525	F (1, 24) = 53.88	P<0.001
Residual	3797	24	158.2
Multiple Comparisons	p-value	summary
FL:DMSO vs. FL:15 μM	>0.99	ns
FL:DMSO vs. +ex6B:DMSO	<0.001	***
FL:DMSO vs. +ex6B:15 μM	0.99	ns
FL:DMSO vs. Δex4-5, +6B, Δex18:DMSO	<0.001	***
FL:DMSO vs. Δex4-5, +6B, Δex18:15 μM	0.21	ns
FL:DMSO vs. +ex6B, Δex8, Δex18:DMSO	<0.001	***
FL:DMSO vs. +ex6B, Δex8, Δex18:15 μM	0.79	ns
FL:DMSO vs. Δex4-5, +6B, Δex15:DMSO	<0.001	***
FL:DMSO vs. Δex4-5, +6B, Δex15:15 μM	<0.001	***
FL:DMSO vs. +ex6B, Δex14, Δe18:DMSO	<0.001	***
FL:DMSO vs. +ex6B, Δex14, Δe18:15 μM	0.02	*

## Sheet: Fig 6
B. ApoER2 Variant DAPT CTF Generation
Values used in Graph (CTF/FL/GAPDH)/FL
	FL	Δex18	Δex4-5, +6B, Δex18	+ex6B, Δex8, Δex18	Δex4-5, +6B, Δex15	+ex6B, Δex14, Δe18		statistical test
	100	72	49	87	83	40		one-way ANOVA
	100	80	67	89	63	28		Dunnett's multiple comparisons test
	100	59	45	80	91	55
	100	108	71	142	106	54
	100	90	41	70	67	26
Mean Average	100	81.8	54.6	93.6	82	40.6
Std. Deviation	0	18.53	13.52	28.06	17.64	13.78
Std. Error of Mean	0	8.285	6.046	12.55	7.887	6.161
p-value to FL		0.3513	0.0017	0.9657	0.3611	<0.0001
ANOVA table	SS	DF	MS	F (DFn, DFd)	P value
Treatment (between columns)	13323	5	2665	F (5, 24) = 8.813	P<0.0001
Residual (within columns)	7256	24	302.4
Total	20579	29
D. ApoER2 Variant ApoE CTF Generation
Values used in Graph (CTF/FL/GAPDH)/FL
	FL	Δex18	Δex4-5, +6B, Δex18	+ex6B, Δex8, Δex18	Δex4-5, +6B, Δex15	+ex6B, Δex14, Δe18		statistical test
	100	91	77	75	59	30		one-way ANOVA
	100	44	32	61	15	38		Dunnett's multiple comparisons test
	100	41	46	59	40	59
	100	70	58	99	45	83
	100	133	44	78
Mean Average	100	75.8	51.4	74.4	39.75	52.5
Std. Deviation	0	37.94	17.02	16.09	18.36	23.73
Std. Error of Mean	0	16.97	7.613	7.194	9.178	11.86
p-value to FL		0.3158	0.0089	0.2685	0.0022	0.0168
ANOVA table	SS	DF	MS	F (DFn, DFd)	P value
Treatment (between columns)	11134	5	2227	F (5, 22) = 4.599	P=0.0051
Residual (within columns)	10653	22	484.2
Total	21787	27
						u

## Sheet: Fig 7
B. ApoER2 Isoforms ICC Synapse (synapsin puncta/um^2)
Values used in GraphPad (Imaris Average Count Values)
	FL	Δex4-5, +6B, Δex18	,+6B, Δex8, Δex18	Δex4-5, +6B, Δex15	,+6B, Δex14, Δex18		statistical test
	115	86	56	111	84		one-way ANOVA
	84	82	29	42	61		Tukey's multiple comparisons test
	55	88	56	54	111
	37	64	113	106	39
	74	88	74	71	157
	98	115	71	129	66
	64	155	133	71	145
	85	182	111	135	81
	79	123	140	91	123
	54	125	101	49	88
	66	84	194	44	111
	72	86	88	59	93
	91	118	174	64	54
	111	133	187	52	88
	49	96	123	101	204
	15	84	118	150	125
	128	108	115	115	56
	59	123	66	56	150
	44	81	123	55	199
	133	96	98	61	91
	118	88	34	66	169
	155	76	76	125	172
	113	76	111	184	96
	162	71	44	108	123
	150	84	113	74	88
	120	84	69	98	111
	108	150	106	111	147
	71	76	96	93	32
	123	113	93	140	59
	52	189	15	113	56
	54	182	39	103	96
	66	61	103	66	177
	76	108	71	138	120
	66	187	32	75	71
	88	179	49	72	42
	54	160	71	71	56
	79	101	56	49	246
	120	86	64	25	142
	115	128	74	79	187
	130	71	108	71	263
	108	123	32	81	155
	81	138	71	52	201
	152	155	52	59	184
	140	199	49	74	155
	133	115	17	88	103
	108	115	25	118	233
	167	162	74	64	152
	120	88	106	76	91
	228	113	79	155	113
	98	147	64	93	91
	138	81	52	86	236
	135	103	81	81	214
	130	130	130	84	59
	128	123	66	140	93
			96	120	96
			61	52	106
			47	86	101
			130	81
			128	88
			172	71
			147	96
			201	66
			145	91
			84	93
			93	84
			15	103
			233	59
			147	66
			206	86
			169	64
			221	96
			125	108
			167	86
			135	54
			128	27
			71	79
			47
			128
			54
			52
			27
			130
			133
			64
			49
			32
			59
			61
			52
			10
			56
			113
			69
			169
			103
			98
			123
			115
			64
			106
			106
			79
			123
			76
			93
			86
			157
			86
			120
			66
			147
Mean	99.98	114.43	94.29	85.32	122.1
Std. Deviation	39.96	36.31	47.29	30.41	56.94
Std. Error of Mean	5.438	4.941	4.488	3.488	7.542
ANOVA table	SS	DF	MS	F (DFn, DFd)	P value
Treatment (between columns)	58949	4	14737	F (4, 347) = 7.851	P<0.0001
Residual (within columns)	651392	347	1877
Total	710341	351
Multiple Comparisons	p-value	summary
FL vs. Δex4-5, +6B, Δex18	0.4155	ns
FL vs. +6B, Δ8, Δ18	0.9328	ns
FL vs. Δex4-5, +6B, Δex15	0.3182	ns
FL vs. +6B, Δ14, Δ18	0.057	ns
Δex4-5, +6B, Δex18 vs. +6B, Δ8, Δ18	0.0425	*
Δex4-5, +6B, Δex18 vs. Δex4-5, +6B, Δex15	0.0018	**
Δex4-5, +6B, Δex18 vs. +6B, Δ14, Δ18	0.8821	ns
+6B, Δ8, Δ18 vs. Δex4-5, +6B, Δex15	0.6339	ns
+6B, Δ8, Δ18 vs. +6B, Δ14, Δ18	0.0009	***
Δex4-5, +6B, Δex15 vs. +6B, Δ14, Δ18	<0.0001	****
C. ApoER2 Isoforms ICC Synapse (PSD95 puncta/um^2)
Values used in GraphPad (Imaris Average Count Values)
	FL	Δex4-5, +6B, Δex18	,+6B, Δex8, Δex18	Δex4-5, +6B, Δex15	,+6B, Δex14, Δex18		statistical test
	91	82	76	101	68		one-way ANOVA
	61	79	66	76	70		Tukey's multiple comparisons test
	69	62	58	64	136
	37	66	107	99	91
	80	109	68	51	138
	134	115	95	118	121
	84	148	82	66	113
	86	235	99	134	103
	91	58	177	95	140
	220	74	99	58	167
	106	123	206	78	84
	91	58	76	80	95
	109	134	132	49	91
	152	138	214	82	101
	16	119	154	136	158
	4	93	93	230	138
	198	95	80	150	119
	37	138	66	72	165
	43	103	177	79	154
	204	111	138	99	115
	160	136	193	99	220
	187	107	130	200	208
	146	142	144	202	107
	222	107	43	130	60
	198	103	148	126	66
	150	119	64	115	146
	148	150	222	128	99
	86	121	198	128	60
	128	126	185	177	154
	84	193	107	167	185
	91	187	58	119	158
	86	91	123	123	154
	109	107	101	148	128
	84	214	103	111	123
	47	195	74	94	93
	80	101	165	93	29
	78	142	132	29	154
	76	113	86	12	142
	115	136	152	95	235
	99	103	103	95	160
	146	144	97	117	210
	51	179	80	95	138
	62	154	49	78	171
	10	169	103	103	134
	111	103	12	82	165
	72	138	76	105	111
	99	204	31	47	103
	97	88	152	91	80
	148	103	111	107	53
	88	171	80	64	202
	37	101	91	84	142
	74	138	107	58	138
	58	128	105	37	21
	58	183	45	109	113
			105	37	117
			109	177	126
			58	146	88
			179	62
			191	97
			150	86
			144	74
			208	60
			187	78
			41	58
			88	121
			21	109
			210	51
			134	146
			241	68
			165	105
			274	105
			93	62
			84	101
			93	144
			144	123
			84	117
			101	117
			165	142
			93	70
			45
			51
			128
			163
			33
			51
			39
			97
			70
			66
			60
			86
			198
			53
			187
			58
			99
			113
			115
			23
			88
			82
			78
			132
			60
			101
			123
			140
			111
			84
			68
			169
Mean	99.96	126.6	110.5	100.5	125.6
Std. Deviation	52.19	40.41	52.95	40.47	45.65
Std. Error of Mean	7.102	5.499	5.026	4.553	6.047
ANOVA table	SS	DF	MS	F (DFn, DFd)	P value
Treatment (between columns)	40478	4	10119	F (4, 350) = 4.519	P=0.0014
Residual (within columns)	783790	350	2239
Total	824268	354
Multiple Comparisons	p-value	summary
FL vs. Δex4-5, +6B, Δex18	0.03	*
FL vs. +6B, Δ8, Δ18	0.6647	ns
FL vs. Δex4-5, +6B, Δex15	>0.9999	ns
FL vs. +6B, Δ14, Δ18	0.0367	*
Δex4-5, +6B, Δex18 vs. +6B, Δ8, Δ18	0.245	ns
Δex4-5, +6B, Δex18 vs. Δex4-5, +6B, Δex15	0.0166	*
Δex4-5, +6B, Δex18 vs. +6B, Δ14, Δ18	>0.9999	ns
+6B, Δ8, Δ18 vs. Δex4-5, +6B, Δex15	0.6064	ns
+6B, Δ8, Δ18 vs. +6B, Δ14, Δ18	0.2882	ns
Δex4-5, +6B, Δex15 vs. +6B, Δ14, Δ18	0.0206	*
D. ApoER2 Isoforms ICC Synapse (# of synapses/um^2)
Values used in GraphPad (Imaris Average Count Values)
	FL	Δex4-5, +6B, Δex18	,+6B, Δex8, Δex18	Δex4-5, +6B, Δex15	,+6B, Δex14, Δex18		statistical test
	132	21	85	127	159		ordinary one-way ANOVA
	140	71	63	63	148		Tukey's multiple comparisons test
	135	79	143	111	180
	95	58	190	85	106
	90	85	132	69	322
	74	174	95	153	190
	111	111	227	132	233
	134	159	174	137	174
	85	79	227	90	196
	90	58	148	48	174
	95	185	217	79	206
	140	95	85	48	169
	95	211	95	42	79
	169	143	164	137	127
	58	74	174	217	111
	21	63	79	275	180
	254	106	53	185	132
	69	190	58	58	143
	21	95	95	106	169
	100	100	79	85	90
	143	206	26	58	137
	264	159	79	148	169
	180	233	95	248	85
	227	122	53	153	42
	174	127	132	69	58
	132	100	53	135	74
	100	95	106	190	106
	58	132	58	100	5
	222	201	90	148	11
	69	217	5	153	32
	79	190	21	148	69
	79	148	132	148	90
	100	137	116	217	95
	85	248	5	95	42
	32	296	11	98	21
	42	201	69	90	16
	21	243	37	58	111
	74	211	53	53	116
	85	174	100	53	185
	111	143	79	79	127
	185	238	32	148	122
	26	227	74	32	291
	37	248	58	53	196
	16	222	48	42	143
	148	137	16	132	322
	116	169	32	74	174
	90	222	32	63	127
	48	106	132	127	106
	153	100	153	106	95
	48	211	53	63	259
	21	143	48	90	328
	16	122	48	74	153
	79	127	53	42	148
	32	201	16	21	148
			174	32	137
			69	137	95
			100	169
			143	111
			116	111
			116	85
			174	100
			312	100
			238	106
			127	90
			153	169
			37	132
			307	58
			106	153
			259	37
			180	58
			312	48
			185	42
			227	16
			180	32
			211	53
			122	69
			122	16
			174	5
			63	85
			95
			79
			264
			201
			95
			79
			53
			116
			79
			85
			95
			53
			127
			127
			275
			148
			153
			227
			180
			127
			106
			127
			95
			174
			148
			137
			143
			185
			127
			116
			42
			164
Mean	100	152.1	118.3	98.34	137.9
Std. Deviation	60.86	62.26	69.52	54.84	74.82
Std. Error of Mean	8.282	8.472	6.598	6.171	9.998
ANOVA table	SS	DF	MS	F (DFn, DFd)	P value
Treatment (between columns)	132400	4	33100	F (4, 349) = 7.827	P<0.0001
Residual (within columns)	1475860	349	4229
Total	1608260	353
Multiple Comparisons	p-value	summary
FL vs. Δex4-5, +6B, Δex18	0.0004	***
FL vs. +6B, Δ8, Δ18	0.4399	ns
FL vs. Δex4-5, +6B, Δex15	>0.9999	ns
FL vs. +6B, Δ14, Δ18	0.0203	*
Δex4-5, +6B, Δex18 vs. +6B, Δ8, Δ18	0.0159	*
Δex4-5, +6B, Δex18 vs. Δex4-5, +6B, Δex15	<0.0001	****
Δex4-5, +6B, Δex18 vs. +6B, Δ14, Δ18	0.7833	ns
+6B, Δ8, Δ18 vs. Δex4-5, +6B, Δex15	0.2306	ns
+6B, Δ8, Δ18 vs. +6B, Δ14, Δ18	0.3503	ns
Δex4-5, +6B, Δex15 vs. +6B, Δ14, Δ18	0.005	**

## Sheet: Sup Fig 1
A. Cumulative frequency parietal cortex
Values used in GraphPad (cumfreq, lognumberofisoforms)
Control 1		Control 2		Control 3		AD 1		AD 2		AD 3
cumfreq	lognumberofisoforms	cumfreq	lognumberofisoforms	cumfreq	lognumberofisoforms	cumfreq	lognumberofisoforms	cumfreq	lognumberofisoforms	cumfreq	lognumberofisoforms
0.121943	0	0.157432	0	0.195844	0	0.110371	0	0.131805	0	0.146913	0
0.223344	1	0.29118	1	0.355348	1	0.209627	1	0.232891	1	0.251722	1
0.309253	1.58496	0.380441	1.58496	0.454793	1.58496	0.282648	1.58496	0.311968	1.58496	0.346994	1.58496
0.381872	2	0.450624	2	0.542357	2	0.35196	2	0.386027	2	0.440302	2
0.445909	2.32193	0.515706	2.32193	0.605429	2.32193	0.413712	2.32193	0.447387	2.32193	0.531506	2.32193
0.502409	2.58496	0.571105	2.58496	0.663966	2.58496	0.471045	2.58496	0.504535	2.58496	0.598369	2.58496
0.558292	2.80735	0.626208	2.80735	0.712601	2.80735	0.523733	2.80735	0.561675	2.80735	0.663564	2.80735
0.613215	3	0.672651	3	0.750252	3	0.573999	3	0.617315	3	0.716971	3
0.663903	3.16993	0.710105	3.16993	0.783808	3.16993	0.604221	3.16993	0.670371	3.16993	0.734505	3.16993
0.704277	3.32193	0.740958	3.32193	0.8133	3.32193	0.631167	3.32193	0.719366	3.32193	0.751097	3.32193
0.733761	3.45943	0.764961	3.45943	0.839006	3.45943	0.6566	3.45943	0.743273	3.45943	0.767311	3.45943
0.757571	3.58496	0.788159	3.58496	0.852221	3.58496	0.680775	3.58496	0.763599	3.58496	0.782642	3.58496
0.77591	3.70044	0.810781	3.70044	0.863311	3.70044	0.702901	3.70044	0.781938	3.70044	0.795791	3.70044
0.791625	3.80735	0.829476	3.80735	0.872187	3.80735	0.724213	3.80735	0.799432	3.80735	0.806299	3.80735
0.804143	3.90689	0.846312	3.90689	0.880427	3.90689	0.745349	3.90689	0.814477	3.90689	0.816609	3.90689
0.816283	4	0.863003	4	0.887772	4	0.765466	4	0.829474	4	0.826781	4
0.828252	4.08746	0.874825	4.08746	0.893887	4.08746	0.78376	4.08746	0.843944	4.08746	0.836297	4.08746
0.839655	4.16993	0.886448	4.16993	0.899839	4.16993	0.798346	4.16993	0.856875	4.16993	0.845744	4.16993
0.850449	4.24793	0.896746	4.24793	0.905131	4.24793	0.812591	4.24793	0.867501	4.24793	0.855062	4.24793
0.860515	4.32193	0.905502	4.32193	0.909683	4.32193	0.826765	4.32193	0.87669	4.32193	0.863903	4.32193
0.870109	4.39232	0.911904	4.39232	0.914153	4.39232	0.839074	4.39232	0.885273	4.39232	0.872695	4.39232
0.878837	4.45943	0.918027	4.45943	0.918404	4.45943	0.851074	4.45943	0.891607	4.45943	0.881071	4.45943
0.887153	4.52356	0.923647	4.52356	0.922337	4.52356	0.862889	4.52356	0.897375	4.52356	0.888503	4.52356
0.894527	4.58496	0.927622	4.58496	0.925927	4.58496	0.87356	4.58496	0.902257	4.58496	0.895816	4.58496
0.901771	4.64386	0.930608	4.64386	0.929502	4.64386	0.884077	4.64386	0.906891	4.64386	0.902405	4.64386
0.907996	4.70044	0.933306	4.70044	0.932702	4.70044	0.893945	4.70044	0.911438	4.70044	0.907952	4.70044
0.913054	4.75489	0.935812	4.75489	0.93569	4.75489	0.901557	4.75489	0.91565	4.75489	0.912805	4.75489
0.916321	4.80736	0.938231	4.80736	0.937978	4.80736	0.909015	4.80736	0.91979	4.80736	0.917062	4.80736
0.919373	4.85798	0.940243	4.85798	0.940038	4.85798	0.914423	4.85798	0.923715	4.85798	0.921259	4.85798
0.922048	4.90689	0.942238	4.90689	0.942082	4.90689	0.919429	4.90689	0.927105	4.90689	0.925258	4.90689
0.924414	4.9542	0.944202	4.9542	0.943817	4.9542	0.924054	4.9542	0.930009	4.9542	0.929218	4.9542
0.926729	5	0.945814	5	0.945518	5	0.928524	5	0.932602	5	0.933018	5
0.928898	5.04439	0.947419	5.04439	0.947122	5.04439	0.932706	5.04439	0.935186	5.04439	0.936253	5.04439
0.931059	5.08746	0.949015	5.08746	0.948621	5.08746	0.936579	5.08746	0.937388	5.08746	0.93933	5.08746
0.933177	5.12928	0.950396	5.12928	0.950103	5.12928	0.939886	5.12928	0.939542	5.12928	0.942297	5.12928
0.935157	5.16993	0.951729	5.16993	0.95156	5.16993	0.943038	5.16993	0.941687	5.16993	0.944767	5.16993
0.937026	5.20945	0.953055	5.20945	0.952952	5.20945	0.945798	5.20945	0.943578	5.20945	0.947199	5.20945
0.938844	5.24793	0.954364	5.24793	0.954288	5.24793	0.948518	5.24793	0.945341	5.24793	0.949203	5.24793
0.940593	5.2854	0.955561	5.2854	0.955607	5.2854	0.951093	5.2854	0.947096	5.2854	0.951059	5.2854
0.942342	5.32193	0.956727	5.32193	0.95691	5.32193	0.953637	5.32193	0.948835	5.32193	0.952885	5.32193
0.944031	5.35755	0.957876	5.35755	0.958196	5.35755	0.956161	5.35755	0.95051	5.35755	0.954671	5.35755
0.94566	5.39232	0.958978	5.39232	0.959483	5.39232	0.95852	5.39232	0.952161	5.39232	0.956378	5.39232
0.947169	5.42626	0.960047	5.42626	0.960672	5.42626	0.960621	5.42626	0.953637	5.42626	0.958045	5.42626
0.948669	5.45943	0.961037	5.45943	0.961852	5.45943	0.96264	5.45943	0.955105	5.45943	0.959662	5.45943
0.950144	5.49185	0.962011	5.49185	0.962984	5.49185	0.964535	5.49185	0.956477	5.49185	0.9612	5.49185
0.951559	5.52356	0.962961	5.52356	0.964108	5.52356	0.9664	5.52356	0.95765	5.52356	0.962679	5.52356
0.952973	5.55459	0.963903	5.55459	0.965191	5.55459	0.968212	5.55459	0.958782	5.55459	0.964038	5.55459
0.954354	5.58496	0.964829	5.58496	0.966209	5.58496	0.969953	5.58496	0.959899	5.58496	0.965338	5.58496
0.955665	5.61471	0.965715	5.61471	0.967194	5.61471	0.971591	5.61471	0.960992	5.61471	0.966579	5.61471
0.9569	5.64386	0.966561	5.64386	0.96813	5.64386	0.973167	5.64386	0.962053	5.64386	0.967799	5.64386
0.958118	5.67242	0.967391	5.67242	0.969018	5.67242	0.974661	5.67242	0.963066	5.67242	0.969	5.67242
0.959326	5.70044	0.968189	5.70044	0.969881	5.70044	0.975979	5.70044	0.964063	5.70044	0.970181	5.70044
0.960458	5.72792	0.96898	5.72792	0.970646	5.72792	0.977298	5.72792	0.965005	5.72792	0.971342	5.72792
0.961521	5.75489	0.969762	5.75489	0.971395	5.75489	0.978575	5.75489	0.965914	5.75489	0.972473	5.75489
0.962533	5.78136	0.970536	5.78136	0.972096	5.78136	0.979831	5.78136	0.966791	5.78136	0.973545	5.78136
0.963502	5.80736	0.971303	5.80736	0.972796	5.80736	0.981068	5.80736	0.967661	5.80736	0.974597	5.80736
0.964436	5.83289	0.972053	5.83289	0.973496	5.83289	0.982273	5.83289	0.968475	5.83289	0.975619	5.83289
0.965362	5.85798	0.972795	5.85798	0.974156	5.85798	0.983416	5.85798	0.96928	5.85798	0.976641	5.85798
0.966271	5.88264	0.973522	5.88264	0.974783	5.88264	0.984539	5.88264	0.970038	5.88264	0.977633	5.88264
0.967163	5.90689	0.974232	5.90689	0.975401	5.90689	0.985456	5.90689	0.970788	5.90689	0.978625	5.90689
0.968046	5.93074	0.974927	5.93074	0.975988	5.93074	0.986362	5.93074	0.971538	5.93074	0.979598	5.93074
0.96892	5.9542	0.975621	5.9542	0.97655	5.9542	0.987248	5.9542	0.97228	5.9542	0.98056	5.9542
0.969795	5.97728	0.976196	5.97728	0.977095	5.97728	0.988093	5.97728	0.97299	5.97728	0.981493	5.97728
0.970652	6	0.976763	6	0.977624	6	0.988896	6	0.973652	6	0.982357	6
0.97151	6.02237	0.97733	6.02237	0.978154	6.02237	0.989679	6.02237	0.974282	6.02237	0.98322	6.02237
0.97235	6.04439	0.977872	6.04439	0.978667	6.04439	0.990441	6.04439	0.974896	6.04439	0.984063	6.04439
0.973164	6.06609	0.978415	6.06609	0.979171	6.06609	0.991152	6.06609	0.97551	6.06609	0.984897	6.06609
0.973962	6.08746	0.978942	6.08746	0.979668	6.08746	0.991842	6.08746	0.976077	6.08746	0.985721	6.08746
0.974759	6.10852	0.979469	6.10852	0.980165	6.10852	0.992522	6.10852	0.976643	6.10852	0.986514	6.10852
0.975556	6.12928	0.979988	6.12928	0.980645	6.12928	0.993171	6.12928	0.977201	6.12928	0.987288	6.12928
0.976345	6.14975	0.980507	6.14975	0.981126	6.14975	0.99382	6.14975	0.977752	6.14975	0.988043	6.14975
0.977134	6.16993	0.981017	6.16993	0.981598	6.16993	0.994469	6.16993	0.978302	6.16993	0.988777	6.16993
0.977923	6.18982	0.981512	6.18982	0.982046	6.18982	0.995076	6.18982	0.978845	6.18982	0.989501	6.18982
0.978669	6.20945	0.981975	6.20945	0.982494	6.20945	0.995633	6.20945	0.979379	6.20945	0.990216	6.20945
0.979389	6.22882	0.982438	6.22882	0.982917	6.22882	0.996168	6.22882	0.979914	6.22882	0.99093	6.22882
0.9801	6.24793	0.982885	6.24793	0.983324	6.24793	0.996663	6.24793	0.98044	6.24793	0.991625	6.24793
0.980804	6.26679	0.983285	6.26679	0.983723	6.26679	0.997147	6.26679	0.980959	6.26679	0.99226	6.26679
0.981498	6.2854	0.983676	6.2854	0.984122	6.2854	0.997621	6.2854	0.981477	6.2854	0.992895	6.2854
0.982184	6.30378	0.984043	6.30378	0.984513	6.30378	0.998074	6.30378	0.98198	6.30378	0.99351	6.30378
0.98287	6.32193	0.98441	6.32193	0.984904	6.32193	0.998414	6.32193	0.982482	6.32193	0.994116	6.32193
0.98353	6.33985	0.984777	6.33985	0.985286	6.33985	0.998692	6.33985	0.982969	6.33985	0.994721	6.33985
0.984182	6.35755	0.985144	6.35755	0.985669	6.35755	0.998949	6.35755	0.983448	6.35755	0.995326	6.35755
0.984816	6.37504	0.985504	6.37504	0.986044	6.37504	0.999114	6.37504	0.98391	6.37504	0.995842	6.37504
0.98545	6.39232	0.985847	6.39232	0.98641	6.39232	0.999258	6.39232	0.984365	6.39232	0.996328	6.39232
0.986051	6.40939	0.98619	6.40939	0.986768	6.40939	0.999382	6.40939	0.98482	6.40939	0.996805	6.40939
0.986608	6.42626	0.986525	6.42626	0.987119	6.42626	0.999495	6.42626	0.98525	6.42626	0.997231	6.42626
0.987165	6.44294	0.986861	6.44294	0.987461	6.44294	0.999598	6.44294	0.985681	6.44294	0.997658	6.44294
0.987722	6.45943	0.987196	6.45943	0.987794	6.45943	0.999681	6.45943	0.986104	6.45943	0.998065	6.45943
0.988245	6.47573	0.987531	6.47573	0.988128	6.47573	0.999722	6.47573	0.986503	6.47573	0.998442	6.47573
0.988743	6.49185	0.987851	6.49185	0.988462	6.49185	0.999763	6.49185	0.986894	6.49185	0.998799	6.49185
0.989223	6.50779	0.98817	6.50779	0.988788	6.50779	0.999794	6.50779	0.987277	6.50779	0.999127	6.50779
0.989703	6.52356	0.988489	6.52356	0.989097	6.52356	0.999825	6.52356	0.987651	6.52356	0.999355	6.52356
0.990175	6.53916	0.988808	6.53916	0.98939	6.53916	0.999856	6.53916	0.988026	6.53916	0.999434	6.53916
0.990638	6.55459	0.989112	6.55459	0.989683	6.55459	0.999876	6.55459	0.988393	6.55459	0.999484	6.55459
0.991101	6.56986	0.989415	6.56986	0.98996	6.56986	0.999897	6.56986	0.98876	6.56986	0.999534	6.56986
0.991555	6.58496	0.98971	6.58496	0.990229	6.58496	0.999918	6.58496	0.989119	6.58496	0.999573	6.58496
0.992009	6.59991	0.990006	6.59991	0.990498	6.59991	0.999938	6.59991	0.989462	6.59991	0.999613	6.59991
0.992404	6.61471	0.990301	6.61471	0.990758	6.61471	0.999959	6.61471	0.989797	6.61471	0.999653	6.61471
0.99279	6.62936	0.990589	6.62936	0.991011	6.62936	0.999979	6.62936	0.990132	6.62936	0.999682	6.62936
0.993175	6.64386	0.990876	6.64386	0.991255	6.64386	1	6.64386	0.990451	6.64386	0.999712	6.64386
0.993561	6.65821	0.991139	6.65821	0.991491	6.65821			0.990771	6.65821	0.999742	6.65821
0.993947	6.67242	0.991403	6.67242	0.991711	6.67242			0.991082	6.67242	0.999772	6.67242
0.994324	6.6865	0.991658	6.6865	0.991931	6.6865			0.991369	6.6865	0.999802	6.6865
0.994701	6.70044	0.991914	6.70044	0.992142	6.70044			0.991648	6.70044	0.999831	6.70044
0.99507	6.71425	0.992161	6.71425	0.992346	6.71425			0.991919	6.71425	0.999861	6.71425
0.995439	6.72792	0.992409	6.72792	0.992541	6.72792			0.992159	6.72792	0.999881	6.72792
0.99579	6.74147	0.992656	6.74147	0.992737	6.74147			0.992398	6.74147	0.999901	6.74147
0.996142	6.75489	0.992896	6.75489	0.992932	6.75489			0.992629	6.75489	0.999921	6.75489
0.99645	6.76818	0.993111	6.76818	0.99312	6.76818			0.992861	6.76818	0.99994	6.76818
0.996733	6.78136	0.993327	6.78136	0.993307	6.78136			0.993084	6.78136	0.99996	6.78136
0.997008	6.79442	0.993542	6.79442	0.993494	6.79442			0.993307	6.79442	0.99998	6.79442
0.997274	6.80736	0.993758	6.80736	0.993681	6.80736			0.993523	6.80736	1	6.80736
0.997531	6.82018	0.993941	6.82018	0.993861	6.82018			0.993738	6.82018
0.997788	6.83289	0.994125	6.83289	0.99404	6.83289			0.993945	6.83289
0.998037	6.84549	0.994308	6.84549	0.994211	6.84549			0.994153	6.84549
0.998277	6.85798	0.994492	6.85798	0.994382	6.85798			0.99436	6.85798
0.998517	6.87036	0.994676	6.87036	0.994553	6.87036			0.994568	6.87036
0.998731	6.88264	0.994851	6.88264	0.994724	6.88264			0.994767	6.88264
0.998885	6.89482	0.995027	6.89482	0.994878	6.89482			0.994958	6.89482
0.999031	6.90689	0.995202	6.90689	0.995025	6.90689			0.99515	6.90689
0.999177	6.91886	0.995378	6.91886	0.995171	6.91886			0.995333	6.91886
0.999306	6.93074	0.995554	6.93074	0.995318	6.93074			0.995517	6.93074
0.999417	6.94252	0.995729	6.94252	0.995456	6.94252			0.995692	6.94252
0.999494	6.9542	0.995897	6.9542	0.995595	6.9542			0.995852	6.9542
0.999563	6.96578	0.996065	6.96578	0.995733	6.96578			0.996011	6.96578
0.999631	6.97728	0.996216	6.97728	0.995872	6.97728			0.996163	6.97728
0.999691	6.98869	0.99636	6.98869	0.99601	6.98869			0.996315	6.98869
0.999743	7	0.996504	7	0.99614	7			0.996466	7
0.999786	7.01123	0.996647	7.01123	0.996271	7.01123			0.99661	7.01123
0.999829	7.02237	0.996783	7.02237	0.996401	7.02237			0.996753	7.02237
0.999863	7.03342	0.996911	7.03342	0.996523	7.03342			0.996897	7.03342
0.999889	7.04439	0.997038	7.04439	0.996645	7.04439			0.99704	7.04439
0.999914	7.05528	0.997166	7.05528	0.996767	7.05528			0.997176	7.05528
0.999931	7.06609	0.997286	7.06609	0.99689	7.06609			0.997312	7.06609
0.999949	7.07682	0.997406	7.07682	0.997004	7.07682			0.997447	7.07682
0.999966	7.08746	0.997525	7.08746	0.997118	7.08746			0.997583	7.08746
0.999983	7.09803	0.997645	7.09803	0.997223	7.09803			0.997703	7.09803
1	7.10852	0.997757	7.10852	0.997329	7.10852			0.997822	7.10852
		0.997869	7.11894	0.997435	7.11894			0.997942	7.11894
		0.99798	7.12928	0.997533	7.12928			0.998054	7.12928
		0.998092	7.13955	0.997631	7.13955			0.998157	7.13955
		0.998196	7.14975	0.997728	7.14975			0.998261	7.14975
		0.9983	7.15987	0.997818	7.15987			0.998365	7.15987
		0.998403	7.16993	0.997907	7.16993			0.99846	7.16993
		0.998499	7.17991	0.997997	7.17991			0.998556	7.17991
		0.998595	7.18982	0.998078	7.18982			0.998652	7.18982
		0.998683	7.19967	0.99816	7.19967			0.99874	7.19967
		0.998771	7.20945	0.998241	7.20945			0.998819	7.20945
		0.998858	7.21917	0.998314	7.21917			0.998899	7.21917
		0.998938	7.22882	0.998388	7.22882			0.998979	7.22882
		0.999018	7.23841	0.998461	7.23841			0.999051	7.23841
		0.999098	7.24793	0.998534	7.24793			0.999123	7.24793
		0.99917	7.25739	0.998608	7.25739			0.999186	7.25739
		0.999242	7.26679	0.998681	7.26679			0.99925	7.26679
		0.999306	7.27612	0.998746	7.27612			0.999314	7.27612
		0.999369	7.2854	0.998811	7.2854			0.999378	7.2854
		0.999425	7.29462	0.998876	7.29462			0.999442	7.29462
		0.999473	7.30378	0.998941	7.30378			0.999505	7.30378
		0.999521	7.31288	0.999007	7.31288			0.999553	7.31288
		0.999569	7.32193	0.999072	7.32193			0.999601	7.32193
		0.999617	7.33092	0.999129	7.33092			0.999649	7.33092
		0.999657	7.33985	0.999186	7.33985			0.999697	7.33985
		0.999689	7.34873	0.999243	7.34873			0.999737	7.34873
		0.999721	7.35755	0.9993	7.35755			0.999769	7.35755
		0.999745	7.36632	0.999349	7.36632			0.999801	7.36632
		0.999769	7.37504	0.999397	7.37504			0.999832	7.37504
		0.999792	7.3837	0.999446	7.3837			0.999856	7.3837
		0.999816	7.39232	0.999495	7.39232			0.99988	7.39232
		0.99984	7.40088	0.999536	7.40088			0.999904	7.40088
		0.999864	7.40939	0.999577	7.40939			0.99992	7.40939
		0.999888	7.41785	0.999617	7.41785			0.999936	7.41785
		0.999904	7.42626	0.999658	7.42626			0.999952	7.42626
		0.99992	7.43463	0.999691	7.43463			0.999968	7.43463
		0.999936	7.44294	0.999723	7.44294			0.999984	7.44294
		0.999952	7.45121	0.999748	7.45121			1	7.45121
		0.999968	7.45943	0.999772	7.45943
		0.999984	7.46761	0.999796	7.46761
		1	7.47573	0.999821	7.47573
				0.999845	7.48382
				0.99987	7.49185
				0.999894	7.49985
				0.999919	7.50779
				0.999935	7.5157
				0.999951	7.52356
				0.999967	7.53138
				0.999984	7.53916
				1	7.54689
B. Cumulative frequency hippocampus
Values used in GraphPad (cumfreq, lognumberofisoforms)
Control 1		Control 2		Control 3		AD 1		AD 2		AD 3
cumfreq	lognumberofisoforms	cumfreq	lognumberofisoforms	cumfreq	lognumberofisoforms	cumfreq	lognumberofisoforms	cumfreq	lognumberofisoforms	cumfreq	lognumberofisoforms
0.244531	0	0.203846	0	0.17431	0	0.233288	0	0.168298	0	0.291944	0
0.396045	1	0.351384	1	0.285083	1	0.343858	1	0.286025	1	0.40241	1
0.478473	1.58496	0.462763	1.58496	0.36448	1.58496	0.432125	1.58496	0.398948	1.58496	0.478022	1.58496
0.548399	2	0.567493	2	0.44293	2	0.519197	2	0.501089	2	0.552826	2
0.60873	2.32193	0.613828	2.32193	0.520551	2.32193	0.590101	2.32193	0.551853	2.32193	0.608636	2.32193
0.662551	2.58496	0.657554	2.58496	0.597527	2.58496	0.636147	2.58496	0.602169	2.58496	0.65767	2.58496
0.709043	2.80735	0.697878	2.80735	0.672308	2.80735	0.678878	2.80735	0.650251	2.80735	0.706308	2.80735
0.743641	3	0.735929	3	0.739923	3	0.716117	3	0.69676	3	0.740009	3
0.771928	3.16993	0.773605	3.16993	0.769007	3.16993	0.753192	3.16993	0.740742	3.16993	0.764493	3.16993
0.797661	3.32193	0.804718	3.32193	0.787525	3.32193	0.781671	3.32193	0.773787	3.32193	0.787657	3.32193
0.814927	3.45943	0.829587	3.45943	0.802589	3.45943	0.806992	3.45943	0.793341	3.45943	0.809784	3.45943
0.831121	3.58496	0.852065	3.58496	0.817125	3.58496	0.824575	3.58496	0.812571	3.58496	0.829288	3.58496
0.847237	3.70044	0.863378	3.70044	0.830973	3.70044	0.841945	3.70044	0.831677	3.70044	0.846732	3.70044
0.862491	3.80735	0.872122	3.80735	0.843971	3.80735	0.857627	3.80735	0.846221	3.80735	0.862033	3.80735
0.87622	3.90689	0.879433	3.90689	0.856506	3.90689	0.871823	3.90689	0.860435	3.90689	0.874794	3.90689
0.886909	4	0.885997	4	0.86874	4	0.883097	4	0.873319	4	0.882939	4
0.89636	4.08746	0.892265	4.08746	0.880619	4.08746	0.893766	4.08746	0.882716	4.08746	0.891018	4.08746
0.904308	4.16993	0.898166	4.16993	0.891949	4.16993	0.900939	4.16993	0.891838	4.16993	0.898025	4.16993
0.911835	4.24793	0.903547	4.24793	0.900127	4.24793	0.907491	4.24793	0.900374	4.24793	0.904999	4.24793
0.918799	4.32193	0.908678	4.32193	0.906443	4.32193	0.913674	4.32193	0.907799	4.32193	0.911643	4.32193
0.924171	4.39232	0.913217	4.39232	0.910876	4.39232	0.919653	4.39232	0.914955	4.39232	0.917925	4.39232
0.929499	4.45943	0.917406	4.45943	0.91518	4.45943	0.925223	4.45943	0.92132	4.45943	0.923712	4.45943
0.934263	4.52356	0.921563	4.52356	0.919344	4.52356	0.930031	4.52356	0.926548	4.52356	0.928823	4.52356
0.93884	4.58496	0.925184	4.58496	0.92283	4.58496	0.934784	4.58496	0.931135	4.58496	0.933687	4.58496
0.942134	4.64386	0.928034	4.64386	0.925897	4.64386	0.938697	4.64386	0.935465	4.64386	0.938436	4.64386
0.94524	4.70044	0.930852	4.70044	0.92892	4.70044	0.942593	4.70044	0.939109	4.70044	0.943003	4.70044
0.948213	4.75489	0.933585	4.75489	0.931804	4.75489	0.94616	4.75489	0.942559	4.75489	0.946927	4.75489
0.950822	4.80736	0.936123	4.80736	0.93458	4.80736	0.949538	4.80736	0.94561	4.80736	0.949812	4.80736
0.952613	4.85798	0.938584	4.85798	0.937259	4.85798	0.952327	4.85798	0.948206	4.85798	0.952087	4.85798
0.954182	4.90689	0.941005	4.90689	0.939852	4.90689	0.954951	4.90689	0.950714	4.90689	0.953983	4.90689
0.955741	4.9542	0.943263	4.9542	0.942252	4.9542	0.957175	4.9542	0.953048	4.9542	0.955781	4.9542
0.957288	5	0.945435	5	0.94449	5	0.959225	5	0.955138	5	0.957479	5
0.958714	5.04439	0.947584	5.04439	0.946674	5.04439	0.960891	5.04439	0.956997	5.04439	0.959111	5.04439
0.959963	5.08746	0.949671	5.08746	0.948848	5.08746	0.962391	5.08746	0.958807	5.08746	0.96071	5.08746
0.961201	5.12928	0.951742	5.12928	0.950935	5.12928	0.963617	5.12928	0.960491	5.12928	0.962227	5.12928
0.962285	5.16993	0.953805	5.16993	0.952829	5.16993	0.964796	5.16993	0.961902	5.16993	0.963662	5.16993
0.963313	5.20945	0.955565	5.20945	0.954615	5.20945	0.96595	5.20945	0.963143	5.20945	0.965046	5.20945
0.964307	5.24793	0.957301	5.24793	0.95639	5.24793	0.967042	5.24793	0.964329	5.24793	0.966415	5.24793
0.965236	5.2854	0.958874	5.2854	0.958015	5.2854	0.968135	5.2854	0.965471	5.2854	0.967734	5.2854
0.966153	5.32193	0.960244	5.32193	0.959575	5.32193	0.969219	5.32193	0.966581	5.32193	0.96902	5.32193
0.966949	5.35755	0.961482	5.35755	0.96106	5.35755	0.970295	5.35755	0.967586	5.35755	0.97029	5.35755
0.967712	5.39232	0.962697	5.39232	0.96247	5.39232	0.971348	5.39232	0.968559	5.39232	0.971559	5.39232
0.968464	5.42626	0.963865	5.42626	0.963739	5.42626	0.972322	5.42626	0.96952	5.42626	0.972779	5.42626
0.969193	5.45943	0.964978	5.45943	0.964987	5.45943	0.97328	5.45943	0.970425	5.45943	0.9739	5.45943
0.969923	5.49185	0.965952	5.49185	0.966214	5.49185	0.974074	5.49185	0.971286	5.49185	0.974939	5.49185
0.97063	5.52356	0.966902	5.52356	0.967301	5.52356	0.974867	5.52356	0.972128	5.52356	0.975879	5.52356
0.971327	5.55459	0.96775	5.55459	0.968334	5.55459	0.975653	5.55459	0.972964	5.55459	0.976819	5.55459
0.971968	5.58496	0.968591	5.58496	0.969227	5.58496	0.976423	5.58496	0.973707	5.58496	0.977742	5.58496
0.972609	5.61471	0.969385	5.61471	0.970088	5.61471	0.977114	5.61471	0.974449	5.61471	0.978649	5.61471
0.973228	5.64386	0.970179	5.64386	0.970927	5.64386	0.977806	5.64386	0.975161	5.64386	0.979539	5.64386
0.973847	5.67242	0.97095	5.67242	0.971723	5.67242	0.978489	5.67242	0.975784	5.67242	0.980413	5.67242
0.974455	5.70044	0.971721	5.70044	0.972509	5.70044	0.979157	5.70044	0.976377	5.70044	0.981155	5.70044
0.975063	5.72792	0.972461	5.72792	0.973208	5.72792	0.979809	5.72792	0.976945	5.72792	0.981897	5.72792
0.975649	5.75489	0.973107	5.75489	0.973907	5.75489	0.980445	5.75489	0.977513	5.75489	0.982556	5.75489
0.976201	5.78136	0.973738	5.78136	0.974596	5.78136	0.981082	5.78136	0.978056	5.78136	0.983216	5.78136
0.976732	5.80736	0.974361	5.80736	0.975242	5.80736	0.981702	5.80736	0.978598	5.80736	0.983875	5.80736
0.977262	5.83289	0.974968	5.83289	0.975887	5.83289	0.982315	5.83289	0.979135	5.83289	0.984518	5.83289
0.97776	5.85798	0.975513	5.85798	0.976511	5.85798	0.982912	5.85798	0.979665	5.85798	0.985161	5.85798
0.978235	5.88264	0.97605	5.88264	0.977125	5.88264	0.983509	5.88264	0.980183	5.88264	0.985788	5.88264
0.978699	5.90689	0.97658	5.90689	0.977727	5.90689	0.984107	5.90689	0.980689	5.90689	0.986414	5.90689
0.979153	5.93074	0.977093	5.93074	0.978287	5.93074	0.984688	5.93074	0.981175	5.93074	0.987024	5.93074
0.979595	5.9542	0.977592	5.9542	0.978835	5.9542	0.985246	5.9542	0.981662	5.9542	0.987634	5.9542
0.980015	5.97728	0.978082	5.97728	0.979373	5.97728	0.985796	5.97728	0.982143	5.97728	0.988228	5.97728
0.980435	6	0.978573	6	0.979911	6	0.986346	6	0.982623	6	0.988821	6
0.980844	6.02237	0.979056	6.02237	0.980428	6.02237	0.986888	6.02237	0.983085	6.02237	0.989366	6.02237
0.98122	6.04439	0.979531	6.04439	0.980944	6.04439	0.987375	6.04439	0.983546	6.04439	0.989877	6.04439
0.981595	6.06609	0.979998	6.06609	0.98145	6.06609	0.987854	6.06609	0.984008	6.06609	0.990371	6.06609
0.98196	6.08746	0.980457	6.08746	0.981934	6.08746	0.988333	6.08746	0.984464	6.08746	0.990866	6.08746
0.982325	6.10852	0.98087	6.10852	0.982418	6.10852	0.988797	6.10852	0.984919	6.10852	0.991344	6.10852
0.982679	6.12928	0.981267	6.12928	0.982881	6.12928	0.989237	6.12928	0.985368	6.12928	0.991789	6.12928
0.983021	6.14975	0.981656	6.14975	0.983344	6.14975	0.989653	6.14975	0.985786	6.14975	0.992234	6.14975
0.983353	6.16993	0.982045	6.16993	0.983796	6.16993	0.990054	6.16993	0.986167	6.16993	0.99268	6.16993
0.983685	6.18982	0.982411	6.18982	0.984248	6.18982	0.990447	6.18982	0.986541	6.18982	0.993108	6.18982
0.984016	6.20945	0.982777	6.20945	0.984689	6.20945	0.990824	6.20945	0.986903	6.20945	0.99352	6.20945
0.984348	6.22882	0.983143	6.22882	0.985119	6.22882	0.991201	6.22882	0.987253	6.22882	0.9939	6.22882
0.984679	6.24793	0.983509	6.24793	0.98555	6.24793	0.991554	6.24793	0.987602	6.24793	0.994279	6.24793
0.985011	6.26679	0.983875	6.26679	0.985948	6.26679	0.991884	6.26679	0.987945	6.26679	0.994642	6.26679
0.985332	6.2854	0.984233	6.2854	0.986346	6.2854	0.992214	6.2854	0.988282	6.2854	0.994971	6.2854
0.985652	6.30378	0.984591	6.30378	0.986733	6.30378	0.992544	6.30378	0.988594	6.30378	0.995285	6.30378
0.985962	6.32193	0.984934	6.32193	0.98712	6.32193	0.992866	6.32193	0.9889	6.32193	0.995581	6.32193
0.98626	6.33985	0.985261	6.33985	0.987486	6.33985	0.993189	6.33985	0.989199	6.33985	0.995878	6.33985
0.986548	6.35755	0.98558	6.35755	0.987841	6.35755	0.993511	6.35755	0.989493	6.35755	0.996158	6.35755
0.986835	6.37504	0.985884	6.37504	0.988186	6.37504	0.993833	6.37504	0.98978	6.37504	0.996422	6.37504
0.987122	6.39232	0.986188	6.39232	0.988508	6.39232	0.994147	6.39232	0.99006	6.39232	0.996686	6.39232
0.987399	6.40939	0.986491	6.40939	0.988821	6.40939	0.994461	6.40939	0.990335	6.40939	0.996917	6.40939
0.987675	6.42626	0.986787	6.42626	0.989122	6.42626	0.994776	6.42626	0.990603	6.42626	0.997148	6.42626
0.98794	6.44294	0.987075	6.44294	0.989402	6.44294	0.995066	6.44294	0.990872	6.44294	0.997378	6.44294
0.988195	6.45943	0.987363	6.45943	0.989681	6.45943	0.995357	6.45943	0.991134	6.45943	0.997609	6.45943
0.988449	6.47573	0.987644	6.47573	0.98995	6.47573	0.995616	6.47573	0.991396	6.47573	0.997824	6.47573
0.988703	6.49185	0.987924	6.49185	0.990209	6.49185	0.995875	6.49185	0.991658	6.49185	0.998038	6.49185
0.988946	6.50779	0.988196	6.50779	0.990456	6.50779	0.996127	6.50779	0.991901	6.50779	0.998252	6.50779
0.989189	6.52356	0.988469	6.52356	0.990703	6.52356	0.996378	6.52356	0.992132	6.52356	0.99845	6.52356
0.989422	6.53916	0.988741	6.53916	0.990951	6.53916	0.996622	6.53916	0.992357	6.53916	0.998632	6.53916
0.989643	6.55459	0.989006	6.55459	0.991188	6.55459	0.996865	6.55459	0.992569	6.55459	0.998796	6.55459
0.989864	6.56986	0.989271	6.56986	0.991414	6.56986	0.997109	6.56986	0.992781	6.56986	0.998945	6.56986
0.990085	6.58496	0.98952	6.58496	0.99164	6.58496	0.997337	6.58496	0.992993	6.58496	0.999093	6.58496
0.990306	6.59991	0.989754	6.59991	0.991866	6.59991	0.997533	6.59991	0.993199	6.59991	0.999225	6.59991
0.990516	6.61471	0.989972	6.61471	0.992081	6.61471	0.99773	6.61471	0.993399	6.61471	0.999357	6.61471
0.990726	6.62936	0.990182	6.62936	0.992296	6.62936	0.997918	6.62936	0.993592	6.62936	0.999472	6.62936
0.990936	6.64386	0.990392	6.64386	0.9925	6.64386	0.998107	6.64386	0.993785	6.64386	0.999571	6.64386
0.991146	6.65821	0.990602	6.65821	0.992694	6.65821	0.998287	6.65821	0.993973	6.65821	0.999654	6.65821
0.991356	6.67242	0.990805	6.67242	0.992888	6.67242	0.998452	6.67242	0.994154	6.67242	0.99972	6.67242
0.991555	6.6865	0.991007	6.6865	0.993071	6.6865	0.998602	6.6865	0.994335	6.6865	0.999786	6.6865
0.991754	6.70044	0.991202	6.70044	0.993254	6.70044	0.998743	6.70044	0.994515	6.70044	0.999852	6.70044
0.991953	6.71425	0.991396	6.71425	0.993436	6.71425	0.998877	6.71425	0.994696	6.71425	0.999901	6.71425
0.992141	6.72792	0.991583	6.72792	0.993619	6.72792	0.99901	6.72792	0.994877	6.72792	0.999934	6.72792
0.992318	6.74147	0.99177	6.74147	0.993802	6.74147	0.99912	6.74147	0.995052	6.74147	0.999967	6.74147
0.992495	6.75489	0.991949	6.75489	0.993974	6.75489	0.999214	6.75489	0.995227	6.75489	1	6.75489
0.992671	6.76818	0.992128	6.76818	0.994147	6.76818	0.999277	6.76818	0.995389	6.76818
0.992837	6.78136	0.992307	6.78136	0.994308	6.78136	0.99934	6.78136	0.995545	6.78136
0.993003	6.79442	0.992486	6.79442	0.994469	6.79442	0.999395	6.79442	0.995701	6.79442
0.993169	6.80736	0.992666	6.80736	0.994631	6.80736	0.99945	6.80736	0.995838	6.80736
0.993335	6.82018	0.992837	6.82018	0.994781	6.82018	0.999505	6.82018	0.995969	6.82018
0.9935	6.83289	0.993008	6.83289	0.994932	6.83289	0.99956	6.83289	0.996094	6.83289
0.993655	6.84549	0.993179	6.84549	0.995072	6.84549	0.999607	6.84549	0.996219	6.84549
0.99381	6.85798	0.993351	6.85798	0.995212	6.85798	0.999646	6.85798	0.996344	6.85798
0.993965	6.87036	0.993514	6.87036	0.995352	6.87036	0.999686	6.87036	0.996462	6.87036
0.994119	6.88264	0.993678	6.88264	0.995492	6.88264	0.999725	6.88264	0.996581	6.88264
0.994274	6.89482	0.993841	6.89482	0.995621	6.89482	0.999756	6.89482	0.996699	6.89482
0.994429	6.90689	0.994005	6.90689	0.99575	6.90689	0.999788	6.90689	0.996818	6.90689
0.994562	6.91886	0.994168	6.91886	0.995879	6.91886	0.999811	6.91886	0.99693	6.91886
0.994694	6.93074	0.994332	6.93074	0.996008	6.93074	0.999835	6.93074	0.997036	6.93074
0.994827	6.94252	0.994487	6.94252	0.996126	6.94252	0.999859	6.94252	0.997136	6.94252
0.994959	6.9542	0.994643	6.9542	0.996245	6.9542	0.999882	6.9542	0.997236	6.9542
0.995081	6.96578	0.994799	6.96578	0.996363	6.96578	0.999906	6.96578	0.997329	6.96578
0.995203	6.97728	0.994947	6.97728	0.996482	6.97728	0.999921	6.97728	0.997423	6.97728
0.995324	6.98869	0.995087	6.98869	0.996589	6.98869	0.999937	6.98869	0.997517	6.98869
0.995446	7	0.995227	7	0.996697	7	0.999953	7	0.997604	7
0.995567	7.01123	0.99536	7.01123	0.996804	7.01123	0.999969	7.01123	0.997691	7.01123
0.995689	7.02237	0.995492	7.02237	0.996912	7.02237	0.999984	7.02237	0.997772	7.02237
0.995811	7.03342	0.995624	7.03342	0.99702	7.03342	1	7.03342	0.997847	7.03342
0.995921	7.04439	0.995757	7.04439	0.997127	7.04439			0.997922	7.04439
0.996032	7.05528	0.995889	7.05528	0.997235	7.05528			0.997997	7.05528
0.996142	7.06609	0.996014	7.06609	0.997342	7.06609			0.99806	7.06609
0.996242	7.07682	0.996138	7.07682	0.997439	7.07682			0.998122	7.07682
0.996341	7.08746	0.996263	7.08746	0.997536	7.08746			0.998184	7.08746
0.996441	7.09803	0.996387	7.09803	0.997633	7.09803			0.998247	7.09803
0.99654	7.10852	0.996504	7.10852	0.997719	7.10852			0.998309	7.10852
0.99664	7.11894	0.996613	7.11894	0.997805	7.11894			0.998371	7.11894
0.996739	7.12928	0.996722	7.12928	0.997891	7.12928			0.998434	7.12928
0.996828	7.13955	0.996831	7.13955	0.997977	7.13955			0.998496	7.13955
0.996916	7.14975	0.996932	7.14975	0.998063	7.14975			0.998559	7.14975
0.997004	7.15987	0.997034	7.15987	0.998139	7.15987			0.998615	7.15987
0.997093	7.16993	0.997135	7.16993	0.998214	7.16993			0.998671	7.16993
0.997181	7.17991	0.997228	7.17991	0.998289	7.17991			0.998727	7.17991
0.99727	7.18982	0.997322	7.18982	0.998365	7.18982			0.998783	7.18982
0.997358	7.19967	0.997415	7.19967	0.99844	7.19967			0.998833	7.19967
0.997447	7.20945	0.997508	7.20945	0.998504	7.20945			0.998883	7.20945
0.997535	7.21917	0.997602	7.21917	0.998569	7.21917			0.998933	7.21917
0.997623	7.22882	0.997695	7.22882	0.998633	7.22882			0.998983	7.22882
0.997701	7.23841	0.997781	7.23841	0.998698	7.23841			0.999033	7.23841
0.997778	7.24793	0.997867	7.24793	0.998752	7.24793			0.999083	7.24793
0.997856	7.25739	0.997944	7.25739	0.998806	7.25739			0.999133	7.25739
0.997933	7.26679	0.998022	7.26679	0.998859	7.26679			0.999176	7.26679
0.99801	7.27612	0.998092	7.27612	0.998913	7.27612			0.99922	7.27612
0.998088	7.2854	0.998162	7.2854	0.998967	7.2854			0.999257	7.2854
0.998165	7.29462	0.998233	7.29462	0.999021	7.29462			0.999295	7.29462
0.998242	7.30378	0.998295	7.30378	0.999075	7.30378			0.999332	7.30378
0.998309	7.31288	0.998357	7.31288	0.999118	7.31288			0.99937	7.31288
0.998375	7.32193	0.998419	7.32193	0.999161	7.32193			0.999407	7.32193
0.998441	7.33092	0.998474	7.33092	0.999204	7.33092			0.999445	7.33092
0.998508	7.33985	0.998528	7.33985	0.999247	7.33985			0.999482	7.33985
0.998574	7.34873	0.998583	7.34873	0.99929	7.34873			0.99952	7.34873
0.99864	7.35755	0.998637	7.35755	0.999333	7.35755			0.999557	7.35755
0.998707	7.36632	0.998692	7.36632	0.999376	7.36632			0.999588	7.36632
0.998773	7.37504	0.998746	7.37504	0.999419	7.37504			0.999619	7.37504
0.998839	7.3837	0.998801	7.3837	0.999462	7.3837			0.999651	7.3837
0.998906	7.39232	0.998848	7.39232	0.999505	7.39232			0.999682	7.39232
0.998961	7.40088	0.998894	7.40088	0.999537	7.40088			0.999713	7.40088
0.999016	7.40939	0.998941	7.40939	0.99957	7.40939			0.999738	7.40939
0.999071	7.41785	0.998988	7.41785	0.999602	7.41785			0.999763	7.41785
0.999127	7.42626	0.999035	7.42626	0.999634	7.42626			0.999788	7.42626
0.999182	7.43463	0.999081	7.43463	0.999666	7.43463			0.999813	7.43463
0.999237	7.44294	0.99912	7.44294	0.999699	7.44294			0.999838	7.44294
0.999282	7.45121	0.999159	7.45121	0.999731	7.45121			0.999863	7.45121
0.999326	7.45943	0.999198	7.45943	0.999763	7.45943			0.999888	7.45943
0.99937	7.46761	0.999237	7.46761	0.999785	7.46761			0.999906	7.46761
0.999414	7.47573	0.999276	7.47573	0.999806	7.47573			0.999925	7.47573
0.999458	7.48382	0.999315	7.48382	0.999828	7.48382			0.999944	7.48382
0.999503	7.49185	0.999354	7.49185	0.999849	7.49185			0.999963	7.49185
0.999547	7.49985	0.999393	7.49985	0.999871	7.49985			0.999975	7.49985
0.99958	7.50779	0.999432	7.50779	0.999892	7.50779			0.999988	7.50779
0.999613	7.5157	0.999463	7.5157	0.999914	7.5157			1	7.5157
0.999646	7.52356	0.999494	7.52356	0.999935	7.52356
0.999679	7.53138	0.999525	7.53138	0.999957	7.53138
0.999713	7.53916	0.999556	7.53916	0.999978	7.53916
0.999735	7.54689	0.999587	7.54689	1	7.54689
0.999757	7.55459	0.999618	7.55459
0.999779	7.56224	0.99965	7.56224
0.999801	7.56986	0.999681	7.56986
0.999823	7.57743	0.999704	7.57743
0.999845	7.58496	0.999727	7.58496
0.999867	7.59246	0.999751	7.59246
0.999889	7.59991	0.999774	7.59991
0.999912	7.60733	0.999798	7.60733
0.999934	7.61471	0.999821	7.61471
0.999956	7.62205	0.999844	7.62205
0.999978	7.62936	0.999868	7.62936
1	7.63663	0.999891	7.63663
		0.999907	7.64386
		0.999922	7.65105
		0.999938	7.65821
		0.999953	7.66534
		0.999969	7.67242
		0.999984	7.67948
		1	7.6865

## Sheet: Sup Fig 2
A. ranked median TPM in Parietal Ctx
Output from Deseq2
ID	dot number	x (parctx.control.rank)	y (parctx.ad.rank)	hipp.ids
PB.97.1000	1	40	131	PB.79.1000
PB.97.1005	2	143	131	NA
PB.97.1010	3	180	131	NA
PB.97.1013	4	189	98	NA
PB.97.1015	5	140	131	PB.79.1038
PB.97.1019	6	189	128	NA
PB.97.1020	7	189	109	NA
PB.97.1029	8	36	76	PB.79.1042
PB.97.1035	9	75	65	PB.79.1147
PB.97.1036	10	23	19	PB.79.1056
PB.97.1038	11	14	14	PB.79.1060
PB.97.1039	12	76	28	PB.79.1059
PB.97.1040	13	116	128	PB.79.1143
PB.97.1041	14	28	35	PB.79.1061
PB.97.1043	15	147	59	PB.79.1065
PB.97.1044	16	105	131	NA
PB.97.1045	17	115	61	PB.79.1067
PB.97.1046	18	129	84	PB.79.1075
PB.97.1048	19	45	131	PB.79.1058
PB.97.1051	20	112	131	PB.79.1081
PB.97.1052	21	189	45	PB.79.1066
PB.97.1053	22	56	131	PB.79.1089
PB.97.1084	23	170	131	NA
PB.97.1093	24	178	131	NA
PB.97.1103	25	189	102	NA
PB.97.1104	26	132	131	PB.79.1100
PB.97.1105	27	89	131	PB.79.1057
PB.97.1129	28	16	17	PB.79.1159
PB.97.1131	29	78	58	PB.79.1162
PB.97.1132	30	165	96	PB.79.1241
PB.97.1133	31	152	105	PB.79.1181
PB.97.1134	32	114	123	PB.79.1165
PB.97.1136	33	135	49	PB.79.1166
PB.97.1139	34	170	119	NA
PB.97.1140	35	30	31	PB.79.1183
PB.97.1141	36	32	30	PB.79.1172
PB.97.1143	37	116	131	PB.79.1174
PB.97.1145	38	135	131	NA
PB.97.1148	39	178	131	NA
PB.97.1158	40	35	131	NA
PB.97.1162	41	149	131	PB.79.1160
PB.97.1167	42	49	131	PB.79.1171
PB.97.1172	43	100	101	PB.79.1242
PB.97.1173	44	86	95	PB.79.1169
PB.97.1180	45	89	131	PB.79.1233
PB.97.1195	46	143	131	PB.79.1257
PB.97.1196	47	61	131	NA
PB.97.1209	48	122	93	PB.79.1246
PB.97.1221	49	108	131	PB.79.1226
PB.97.1230	50	110	105	PB.79.1271
PB.97.1243	51	3	2	PB.79.1284
PB.97.1244	52	25	26	NA
PB.97.1245	53	189	104	NA
PB.97.1246	54	126	99	PB.79.1388
PB.97.1247	55	150	123	PB.79.1383
PB.97.1249	56	80	32	NA
PB.97.1250	57	12	22	PB.79.1292
PB.97.1252	58	110	91	PB.79.1382
PB.97.1261	59	112	131	PB.79.1300
PB.97.1267	60	94	131	PB.79.1313
PB.97.1300	61	57	131	PB.79.1289
PB.97.1308	62	180	131	NA
PB.97.1309	63	189	116	NA
PB.97.131	64	183	131	PB.79.72
PB.97.1331	65	119	131	PB.79.1366
PB.97.1335	66	161	131	PB.79.1293
PB.97.1349	67	142	131	NA
PB.97.1354	68	54	121	PB.79.1393
PB.97.136	69	189	111	NA
PB.97.1362	70	62	51	PB.79.1435
PB.97.1363	71	93	66	PB.79.1405
PB.97.1364	72	59	56	PB.79.1409
PB.97.137	73	107	100	PB.79.135
PB.97.138	74	189	108	NA
PB.97.139	75	84	64	PB.79.137
PB.97.1392	76	153	131	NA
PB.97.140	77	92	69	PB.79.129
PB.97.141	78	138	123	PB.79.121
PB.97.1419	79	67	131	PB.79.1443
PB.97.142	80	22	24	PB.79.105
PB.97.1434	81	51	43	PB.79.1497
PB.97.144	82	160	41	NA
PB.97.146	83	42	38	PB.79.107
PB.97.147	84	189	102	NA
PB.97.1480	85	80	121	PB.79.1055
PB.97.1481	86	8	6	PB.79.1163
PB.97.1482	87	6	5	PB.79.1168
PB.97.1483	88	20	16	PB.79.1173
PB.97.1485	89	2	10	PB.79.1407
PB.97.1486	90	11	7	PB.79.1063
PB.97.1488	91	9	9	PB.79.1294
PB.97.1491	92	155	131	NA
PB.97.1493	93	143	131	NA
PB.97.1494	94	183	131	NA
PB.97.154	95	37	39	PB.79.103
PB.97.156	96	46	131	PB.79.104
PB.97.161	97	147	131	NA
PB.97.192	98	183	131	PB.79.120
PB.97.212	99	38	46	PB.79.106
PB.97.222	100	98	77	PB.79.260
PB.97.223	101	103	83	PB.79.180
PB.97.224	102	18	23	PB.79.178
PB.97.225	103	155	90	NA
PB.97.226	104	29	25	PB.79.181
PB.97.227	105	17	18	PB.79.186
PB.97.228	106	24	29	PB.79.185
PB.97.229	107	189	119	NA
PB.97.231	108	44	8	PB.79.192
PB.97.232	109	189	105	PB.79.274
PB.97.234	110	189	53	PB.79.191
PB.97.237	111	89	131	NA
PB.97.242	112	158	131	PB.79.209
PB.97.254	113	31	86	PB.79.288
PB.97.255	114	124	97	PB.79.193
PB.97.275	115	180	131	NA
PB.97.295	116	153	131	PB.79.243
PB.97.298	117	33	131	PB.79.176
PB.97.311	118	176	131	NA
PB.97.319	119	170	131	NA
PB.97.321	120	73	131	PB.79.183
PB.97.322	121	76	131	PB.79.312
PB.97.325	122	135	131	PB.79.214
PB.97.326	123	129	131	PB.79.215
PB.97.343	124	60	52	PB.79.333
PB.97.344	125	189	112	PB.79.433
PB.97.347	126	189	70	NA
PB.97.348	127	127	91	PB.79.413
PB.97.349	128	189	114	NA
PB.97.350	129	120	62	PB.79.376
PB.97.351	130	47	60	PB.79.410
PB.97.353	131	150	131	NA
PB.97.354	132	27	42	PB.79.346
PB.97.355	133	34	44	PB.79.393
PB.97.356	134	69	112	PB.79.347
PB.97.357	135	19	21	PB.79.348
PB.97.358	136	97	85	PB.79.401
PB.97.359	137	15	13	PB.79.330
PB.97.363	138	161	131	PB.79.486
PB.97.371	139	106	89	PB.79.342
PB.97.382	140	167	131	NA
PB.97.385	141	88	82	PB.79.416
PB.97.387	142	140	131	NA
PB.97.390	143	133	131	PB.79.427
PB.97.411	144	66	131	PB.79.340
PB.97.427	145	183	131	PB.79.400
PB.97.447	146	62	131	PB.79.344
PB.97.462	147	158	131	NA
PB.97.481	148	163	131	PB.79.391
PB.97.528	149	50	55	PB.79.531
PB.97.531	150	108	88	PB.79.548
PB.97.532	151	68	87	PB.79.596
PB.97.533	152	123	128	NA
PB.97.534	153	100	77	PB.79.510
PB.97.536	154	164	74	PB.79.634
PB.97.538	155	13	20	PB.79.512
PB.97.540	156	10	12	PB.79.515
PB.97.541	157	79	71	PB.79.517
PB.97.542	158	99	81	PB.79.622
PB.97.544	159	26	33	PB.79.513
PB.97.545	160	1	1	PB.79.907
PB.97.568	161	168	131	PB.79.516
PB.97.578	162	55	131	PB.79.514
PB.97.594	163	143	131	PB.79.625
PB.97.600	164	189	114	NA
PB.97.601	165	103	131	PB.79.518
PB.97.63	166	176	131	NA
PB.97.641	167	183	131	NA
PB.97.675	168	96	131	PB.79.583
PB.97.683	169	168	131	NA
PB.97.698	170	53	117	PB.79.695
PB.97.700	171	4	11	PB.79.694
PB.97.701	172	58	57	PB.79.785
PB.97.703	173	127	72	NA
PB.97.74	174	73	75	PB.79.56
PB.97.741	175	170	131	PB.79.730
PB.97.761	176	170	131	NA
PB.97.785	177	64	131	PB.79.697
PB.97.792	178	102	67	PB.79.698
PB.97.802	179	48	48	PB.79.814
PB.97.803	180	134	131	NA
PB.97.807	181	155	131	NA
PB.97.85	182	138	131	PB.79.68
PB.97.871	183	5	3	PB.79.331
PB.97.874	184	7	4	PB.79.341
PB.97.896	185	83	34	PB.79.931
PB.97.906	186	84	131	PB.79.926
PB.97.917	187	39	37	PB.79.970
PB.97.918	188	189	109	NA
PB.97.919	189	69	68	PB.79.943
PB.97.920	190	86	73	PB.79.942
PB.97.921	191	116	117	PB.79.941
PB.97.94	192	120	123	NA
PB.97.941	193	95	131	NA
PB.97.944	194	165	131	NA
PB.97.947	195	183	131	NA
PB.97.95	196	71	50	PB.79.73
PB.97.96	197	124	131	NA
PB.97.97	198	43	47	PB.79.71
PB.97.970	199	170	79	PB.79.1041
PB.97.971	200	131	131	NA
PB.97.972	201	189	93	PB.79.981
PB.97.973	202	82	62	PB.79.995
PB.97.974	203	189	80	PB.79.982
PB.97.975	204	41	40	PB.79.984
PB.97.976	205	21	15	PB.79.987
PB.97.977	206	52	36	PB.79.988
PB.97.978	207	72	27	PB.79.986
PB.97.979	208	189	123	NA
PB.97.98	209	65	54	PB.79.100
B. ranked median TPM in Hippocampus
Output from Deseq2
ID	dot number	x (hipp.control.rank)	y (hipp.ad.rank)	parctx.ids
PB.79.100	1	123	151	PB.97.98
PB.79.1000	2	40	151	PB.97.1000
PB.79.1004	3	171	151	NA
PB.79.1012	4	193	151	NA
PB.79.1016	5	213	151	NA
PB.79.1029	6	168	151	NA
PB.79.103	7	16	5	PB.97.154
PB.79.1037	8	157	151	NA
PB.79.1038	9	207	125	PB.97.1015
PB.79.104	10	47	151	PB.97.156
PB.79.1041	11	133	151	PB.97.970
PB.79.1042	12	52	151	PB.97.1029
PB.79.105	13	28	26	PB.97.142
PB.79.1054	14	207	151	NA
PB.79.1055	15	101	115	PB.97.1480
PB.79.1056	16	25	23	PB.97.1036
PB.79.1057	17	225	76	PB.97.1105
PB.79.1058	18	34	36	PB.97.1048
PB.79.1059	19	20	34	PB.97.1039
PB.79.106	20	41	42	PB.97.212
PB.79.1060	21	21	20	PB.97.1038
PB.79.1061	22	225	38	PB.97.1041
PB.79.1062	23	146	104	NA
PB.79.1063	24	12	14	PB.97.1486
PB.79.1064	25	225	125	NA
PB.79.1065	26	222	151	PB.97.1043
PB.79.1066	27	64	78	PB.97.1052
PB.79.1067	28	70	56	PB.97.1045
PB.79.1069	29	87	151	NA
PB.79.107	30	52	50	PB.97.146
PB.79.1075	31	82	85	PB.97.1046
PB.79.1081	32	114	151	PB.97.1051
PB.79.1082	33	162	151	NA
PB.79.1089	34	85	108	PB.97.1053
PB.79.1100	35	135	151	PB.97.1104
PB.79.1104	36	142	151	NA
PB.79.1107	37	71	60	NA
PB.79.1125	38	129	151	NA
PB.79.1126	39	138	151	NA
PB.79.1143	40	104	151	PB.97.1040
PB.79.1147	41	105	138	PB.97.1035
PB.79.1149	42	196	151	NA
PB.79.1159	43	22	18	PB.97.1129
PB.79.1160	44	83	76	PB.97.1162
PB.79.1161	45	225	40	NA
PB.79.1162	46	80	46	PB.97.1131
PB.79.1163	47	7	10	PB.97.1481
PB.79.1164	48	225	141	NA
PB.79.1165	49	148	52	PB.97.1134
PB.79.1166	50	122	151	PB.97.1136
PB.79.1167	51	90	151	NA
PB.79.1168	52	6	8	PB.97.1482
PB.79.1169	53	74	106	PB.97.1173
PB.79.1170	54	142	113	NA
PB.79.1171	55	42	29	PB.97.1167
PB.79.1172	56	31	151	PB.97.1141
PB.79.1173	57	18	17	PB.97.1483
PB.79.1174	58	81	71	PB.97.1143
PB.79.118	59	157	151	NA
PB.79.1181	60	156	151	PB.97.1133
PB.79.1183	61	32	151	PB.97.1140
PB.79.119	62	201	151	NA
PB.79.120	63	152	151	PB.97.192
PB.79.121	64	146	128	PB.97.141
PB.79.1210	65	140	151	NA
PB.79.1218	66	142	147	NA
PB.79.1224	67	162	151	NA
PB.79.1226	68	108	91	PB.97.1221
PB.79.1233	69	135	151	PB.97.1180
PB.79.1234	70	61	48	NA
PB.79.1241	71	196	141	PB.97.1132
PB.79.1242	72	89	122	PB.97.1172
PB.79.1246	73	185	91	PB.97.1209
PB.79.1250	74	164	151	NA
PB.79.1257	75	225	131	PB.97.1195
PB.79.1271	76	135	91	PB.97.1230
PB.79.1284	77	3	2	PB.97.1243
PB.79.1286	78	95	116	NA
PB.79.1289	79	59	33	PB.97.1300
PB.79.129	80	86	81	PB.97.140
PB.79.1290	81	225	88	NA
PB.79.1291	82	225	139	NA
PB.79.1292	83	13	11	PB.97.1250
PB.79.1293	84	225	131	PB.97.1335
PB.79.1294	85	8	9	PB.97.1488
PB.79.1300	86	84	151	PB.97.1261
PB.79.131	87	213	147	NA
PB.79.1313	88	121	79	PB.97.1267
PB.79.1318	89	33	151	NA
PB.79.132	90	171	151	NA
PB.79.1336	91	222	151	NA
PB.79.134	92	157	151	NA
PB.79.1340	93	149	151	NA
PB.79.135	94	138	151	PB.97.137
PB.79.1350	95	225	128	NA
PB.79.1351	96	181	151	NA
PB.79.1364	97	196	147	NA
PB.79.1366	98	92	65	PB.97.1331
PB.79.137	99	110	151	PB.97.139
PB.79.1371	100	207	151	NA
PB.79.1382	101	46	90	PB.97.1252
PB.79.1383	102	71	151	PB.97.1247
PB.79.1388	103	126	151	PB.97.1246
PB.79.1393	104	95	51	PB.97.1354
PB.79.1405	105	118	66	PB.97.1363
PB.79.1407	106	4	3	PB.97.1485
PB.79.1409	107	55	44	PB.97.1364
PB.79.1433	108	126	151	NA
PB.79.1435	109	56	74	PB.97.1362
PB.79.1443	110	66	130	PB.97.1419
PB.79.1454	111	168	151	NA
PB.79.1497	112	62	39	PB.97.1434
PB.79.153	113	181	151	NA
PB.79.1591	114	213	151	NA
PB.79.1599	115	213	151	NA
PB.79.161	116	185	151	NA
PB.79.169	117	225	131	NA
PB.79.176	118	58	151	PB.97.298
PB.79.178	119	23	21	PB.97.224
PB.79.179	120	225	136	NA
PB.79.180	121	94	63	PB.97.223
PB.79.181	122	24	30	PB.97.226
PB.79.183	123	225	104	PB.97.321
PB.79.184	124	225	146	NA
PB.79.185	125	100	27	PB.97.228
PB.79.186	126	15	22	PB.97.227
PB.79.188	127	225	101	NA
PB.79.189	128	11	16	NA
PB.79.191	129	225	136	PB.97.234
PB.79.192	130	225	79	PB.97.231
PB.79.193	131	112	111	PB.97.255
PB.79.209	132	88	96	PB.97.242
PB.79.213	133	177	151	NA
PB.79.214	134	185	151	PB.97.325
PB.79.215	135	106	151	PB.97.326
PB.79.217	136	225	147	NA
PB.79.221	137	125	113	NA
PB.79.233	138	222	151	NA
PB.79.241	139	133	151	NA
PB.79.243	140	177	151	PB.97.295
PB.79.246	141	201	151	NA
PB.79.260	142	63	72	PB.97.222
PB.79.261	143	201	151	NA
PB.79.274	144	157	151	PB.97.232
PB.79.286	145	207	151	NA
PB.79.287	146	193	151	NA
PB.79.288	147	30	125	PB.97.254
PB.79.289	148	149	151	NA
PB.79.293	149	225	122	NA
PB.79.300	150	196	151	NA
PB.79.312	151	79	151	PB.97.322
PB.79.329	152	117	98	NA
PB.79.330	153	17	15	PB.97.359
PB.79.331	154	10	7	PB.97.871
PB.79.332	155	225	86	NA
PB.79.333	156	45	43	PB.97.343
PB.79.335	157	164	68	NA
PB.79.337	158	114	141	NA
PB.79.338	159	140	119	NA
PB.79.340	160	128	58	PB.97.411
PB.79.341	161	2	6	PB.97.874
PB.79.342	162	95	91	PB.97.371
PB.79.344	163	76	82	PB.97.447
PB.79.345	164	26	53	NA
PB.79.346	165	35	41	PB.97.354
PB.79.347	166	75	98	PB.97.356
PB.79.348	167	19	19	PB.97.357
PB.79.370	168	168	151	NA
PB.79.376	169	110	88	PB.97.350
PB.79.379	170	225	119	NA
PB.79.380	171	189	151	NA
PB.79.391	172	171	151	PB.97.481
PB.79.393	173	152	151	PB.97.355
PB.79.394	174	171	151	NA
PB.79.400	175	189	151	PB.97.427
PB.79.401	176	123	96	PB.97.358
PB.79.404	177	213	151	NA
PB.79.410	178	67	57	PB.97.351
PB.79.413	179	103	151	PB.97.348
PB.79.416	180	67	118	PB.97.385
PB.79.427	181	225	87	PB.97.390
PB.79.430	182	213	151	NA
PB.79.433	183	118	151	PB.97.344
PB.79.438	184	201	151	NA
PB.79.454	185	189	141	NA
PB.79.474	186	77	151	NA
PB.79.486	187	164	151	PB.97.363
PB.79.491	188	220	151	NA
PB.79.508	189	65	70	NA
PB.79.509	190	177	116	NA
PB.79.510	191	114	107	PB.97.534
PB.79.512	192	14	13	PB.97.538
PB.79.513	193	27	24	PB.97.544
PB.79.514	194	44	37	PB.97.578
PB.79.515	195	9	12	PB.97.540
PB.79.516	196	129	119	PB.97.568
PB.79.517	197	38	69	PB.97.541
PB.79.518	198	108	100	PB.97.601
PB.79.53	199	225	102	NA
PB.79.531	200	73	55	PB.97.528
PB.79.539	201	213	151	NA
PB.79.542	202	207	151	NA
PB.79.548	203	149	111	PB.97.531
PB.79.56	204	129	151	PB.97.74
PB.79.560	205	207	151	NA
PB.79.583	206	152	151	PB.97.675
PB.79.596	207	129	122	PB.97.532
PB.79.612	208	185	151	NA
PB.79.622	209	91	67	PB.97.542
PB.79.625	210	93	151	PB.97.594
PB.79.634	211	50	73	PB.97.536
PB.79.636	212	196	151	NA
PB.79.643	213	48	35	NA
PB.79.661	214	177	151	NA
PB.79.68	215	118	151	PB.97.85
PB.79.694	216	5	4	PB.97.700
PB.79.695	217	36	47	PB.97.698
PB.79.697	218	50	49	PB.97.785
PB.79.698	219	39	32	PB.97.792
PB.79.71	220	43	45	PB.97.97
PB.79.72	221	181	139	PB.97.131
PB.79.723	222	181	141	NA
PB.79.73	223	69	75	PB.97.95
PB.79.730	224	57	62	PB.97.741
PB.79.77	225	193	151	NA
PB.79.785	226	98	103	PB.97.701
PB.79.794	227	171	151	NA
PB.79.814	228	59	28	PB.97.802
PB.79.88	229	152	151	NA
PB.79.907	230	1	1	PB.97.545
PB.79.915	231	220	151	NA
PB.79.926	232	113	151	PB.97.906
PB.79.931	233	98	95	PB.97.896
PB.79.941	234	142	131	PB.97.921
PB.79.942	235	77	64	PB.97.920
PB.79.943	236	164	108	PB.97.919
PB.79.956	237	201	151	NA
PB.79.958	238	107	108	NA
PB.79.970	239	48	58	PB.97.917
PB.79.981	240	161	151	PB.97.972
PB.79.982	241	171	82	PB.97.974
PB.79.983	242	189	151	NA
PB.79.984	243	29	31	PB.97.975
PB.79.985	244	225	131	NA
PB.79.986	245	225	54	PB.97.978
PB.79.987	246	37	25	PB.97.976
PB.79.988	247	54	61	PB.97.977
PB.79.992	248	201	151	NA
PB.79.995	249	101	84	PB.97.973
